# Supplementary material for: Long non-coding RNA FAM83H-AS1 is regulated by human papillomavirus 16 E6 independently of p53 in cervical cancer cells
Source: Sci Rep. 2019 Mar 6;9:3662. doi: 10.1038/s41598-019-40094-8 (PMC6403315; doi:10.1038/s41598-019-40094-8)
Supplement: Supplementary file 2 — Supplementary Table S1 [file 41598_2019_40094_MOESM2_ESM.xlsx]

## Sheet: >1.5 FC
Long non-coding RNA FAM83H-AS1 is regulated by human papillomavirus 16 E6 independently of p53 in cervical cancer cells
Table S1: Host lncRNAs altered after expression of HPV-16 E6 in primary foreskin keratinocytes. Table shows details for each host lncRNA that was altered 1.5-fold or greater in primary foreskin keratinocytes (HEKa) expressing HPV-16 E6 compared to uninfected HEKa. Triplicates for each sample were sent for high-throughput RNA sequencing analysis.
Gene ID	Fold Change ([HPV 16E6 ] vs [Control])	Gene Symbol	Chromosome	Start	End	Strand		RPKM GFP Control-1	RPKM GFP Control-2	RPKM GFP Control-3	RPKM HPV-16 E6-1	RPKM HPV-16 E6-2	RPKM HPV-16 E6-3
ENSG00000130600	4.99085	H19	chr11	2016406	2022700	-		2.12905	2.14263	5.6364	19.2298	10.7832	15.4147
ENSG00000254236	3.54402	KB-1639H6.2	chr8	104032415	104033656	-		0	0	0.287362	3.251	3.96886	3.4499
ENSG00000244528	3.31369	AC134873.1	chr2	243064438	243064620	+		1.27679	2.87506	2.75829	6.18641	6.60248	9.01977
ENSG00000273413	3.07254	RP11-96C23.15	chr10	88729994	88730583	-		8.39355	0	0	4.79018	7.01369	7.24669
ENSG00000228626	3.05661	RP11-495P10.9	chr1	147760107	147761057	-		2.02881	0.883926	2.24445	6.98177	5.03851	3.69659
ENSG00000230937	2.93841	MIR205HG	chr1	209602165	209606183	+		61.5483	49.3233	62.6563	218.499	181.157	121.918
ENSG00000254860	2.73225	TMEM9B-AS1	chr11	8986222	8999074	+		0.806237	1.70213	0.63636	4.05227	3.13778	2.73044
ENSG00000249641	2.69098	HOXC-AS5	chr12	54329112	54333427	-		0.959388	1.80419	0.930578	3.71636	3.75887	2.51672
ENSG00000270168	2.56074	LA16c-380H5.4	chr16	3051301	3052017	+		6.4769	0.855122	4.0893	9.19451	7.05343	6.85776
ENSG00000235314	2.52937	LINC00957	chr7	44078770	44081905	+		0.355967	0.733287	0.700449	1.93803	2.74194	3.04521
ENSG00000230409	2.49931	TCEA1P2	chr3	37317087	37318089	+		7.46951	9.59213	10.2185	22.0084	24.9139	20.846
ENSG00000233223	2.44525	AC113189.5	chr17	7485282	7487390	-		1.45961	2.98852	2.03338	3.72007	5.51291	6.32337
ENSG00000254192	2.35778	CTC-558O2.2	chr5	168081518	168094766	+		1.2355	0.903559	1.64587	3.68476	2.91985	2.47729
ENSG00000251580	2.34941	RP11-539L10.3	chr4	6672452	6675557	-		0.83309	1.33362	1.0557	2.15916	2.00411	4.21933
ENSG00000220804	2.2854	AC093642.5	chr2	243030784	243102304	+		1.02286	1.65839	2.81783	4.23086	2.58988	5.20711
ENSG00000201428	2.27602	RN7SKP71	chr12	112704881	112705198	+		0.056821	0.264066	0.335256	0.0336411	0.464846	11.7903
ENSG00000238107	2.26637	RP11-495P10.5	chr1	147767287	147769663	+		1.19644	0.59926	0.778185	3.45255	1.89648	2.12713
ENSG00000228463	2.24812	AP006222.2	chr1	227615	267253	-		0.9218	1.8147	2.46989	3.84091	3.52037	3.76632
ENSG00000263934	2.21819	SNORD3A	chr17	19091329	19092027	+		56.5596	96.5419	87.4002	115.812	101.636	442.517
ENSG00000267984	2.20885	CTD-2616J11.9	chr19	51848423	51856547	+		0.0390085	0	0	0.0936549	0	10.777
ENSG00000200488	2.18151	RN7SKP203	chr2	76672205	76672536	-		0.394581	2.47661	0.891996	1.18149	0.60426	21.7618
ENSG00000255717	2.12832	SNHG1	chr11	62619460	62623386	-		7.09002	3.88272	5.67022	13.077	11.9003	9.66995
ENSG00000259001	2.11716	RPPH1	chr14	20811207	20811844	-		15.0019	52.5927	31.2224	27.4703	36.7724	231.428
ENSG00000234741	2.09925	GAS5	chr1	173833038	173838020	-		75.5499	34.6821	63.6018	141.475	116.263	93.73
ENSG00000215039	2.08432	CD27-AS1	chr12	6548167	6560733	-		0.668292	0.853855	0.84962	3.07437	1.76816	1.66578
ENSG00000259970	2.05568	AC099668.5	chr3	49721913	49722416	-		0.578045	1.30759	0.877939	2.84368	2.35457	1.69647
ENSG00000254578	2.04107	CTD-2517M22.16	chr8	145689200	145690484	+		2.56431	1.69975	2.10049	4.82136	4.54313	3.55405
ENSG00000202198	2.0403	RN7SK	chr6	52860418	52860748	+		77.7898	202.924	175.028	174.851	183.07	733.099
ENSG00000255831	2.03838	AL139385.1	chr13	111291555	111292340	+		0	2.5624	0	0	5.16676	4.20033
ENSG00000271992	2.01951	RP11-42O15.3	chr1	70910754	70911219	+		0.348974	0.0900998	0.800729	2.29568	1.72201	2.08347
ENSG00000227195	2.00687	MIR663A	chr20	26167556	26232162	-		0.895037	1.02557	1.4252	1.54598	1.24756	6.12541
ENSG00000239002	1.97608	SCARNA10	chr12	6619388	6619717	+		0.547548	1.90848	1.39995	1.16704	2.87963	6.13463
ENSG00000263917	1.97218	RP11-53I6.2	chr18	29598792	29691742	+		1.69259	0.771487	1.50123	1.86524	3.77543	2.7678
ENSG00000266929	1.96484	RP11-400F19.8	chr17	40688528	40714080	+		2.64025	2.22482	2.00221	4.11813	4.62311	4.68591
ENSG00000223891	1.96363	OSER1-AS1	chr20	42839600	42854667	+		0.427067	1.35409	1.73947	2.07498	3.0623	2.80661
ENSG00000244879	1.96225	GABPB1-AS1	chr15	50647525	50659636	+		1.49664	1.01938	1.17082	2.835	2.03627	2.33787
ENSG00000225976	1.96205	RP11-192N10.2	chr10	29986832	29987157	+		4.10157	1.41672	3.05227	4.85671	5.44126	5.06931
ENSG00000259827	1.94865	RP11-343H19.2	chr16	56716382	56721719	+		3.48532	2.41125	2.58354	3.92071	3.86211	10.6099
ENSG00000235499	1.94759	AC073046.25	chr2	74212259	74213470	+		4.4941	3.1759	2.50582	6.52845	5.57713	7.25658
ENSG00000258377	1.94498	RP11-649E7.5	chr14	50087533	50090198	-		0	3.73604	4.15999	5.07015	4.76235	4.73592
ENSG00000233825	1.93529	RP11-135A24.4	chr10	32635427	32636107	+		2.00524	0.92879	1.80295	2.12215	3.47726	3.55118
ENSG00000269926	1.93471	RP11-442H21.2	chr10	74034673	74035738	-		37.1678	17.1359	27.3024	56.376	53.5885	41.6831
ENSG00000261824	1.91124	LINC00662	chr19	28175488	28284848	-		1.77218	0.946057	1.47616	3.74499	2.44214	1.99695
ENSG00000267317	1.89847	CTB-25B13.12	chr19	1457664	1462764	-		0.770528	2.75777	2.05332	3.24052	3.70979	3.22302
ENSG00000179859	1.89318	AC025335.1	chr17	7816642	7819271	-		2.48756	3.63584	4.22726	7.58313	6.3363	5.39919
ENSG00000257653	1.87356	RP11-579D7.2	chr12	49159977	49161106	+		0.707718	1.04211	1.37914	2.70599	1.94354	1.79724
ENSG00000238271	1.87188	IFNWP19	chr9	21455483	21456048	+		6.09118	4.14682	6.12764	10.7865	8.89723	10.578
ENSG00000224032	1.87092	EPB41L4A-AS1	chr5	111496223	111499973	+		7.39584	3.96291	7.12216	9.97751	12.2267	11.206
ENSG00000257270	1.86998	RP11-521B24.5	chr14	105934130	105936954	-		6.40191	3.21082	3.58155	8.84335	7.36555	7.3907
ENSG00000257084	1.85681	U47924.27	chr12	7072409	7073610	+		31.198	36.4054	20.323	53.0768	61.9916	44.9104
ENSG00000225377	1.85169	RP5-1103G7.4	chr20	300957	328868	-		2.56065	3.4069	5.17827	6.99336	5.69563	7.20058
ENSG00000239470	1.84112	RP11-16F15.2	chr11	9681946	9682503	+		6.97289	3.01919	4.13432	10.6148	8.62857	5.93068
ENSG00000198496	1.83871	NBR2	chr17	41277627	41305688	+		0.831901	1.06335	1.40724	2.24778	2.28829	1.80851
ENSG00000203499	1.83536	FAM83H-AS1	chr8	144816310	144828507	+		9.59698	3.32991	4.70204	12.9554	9.47189	7.57058
ENSG00000177410	1.83068	ZFAS1	chr20	47894715	47905797	+		211.102	139.734	252.709	418.737	367.076	297.547
ENSG00000224891	1.82638	AC007899.3	chr2	37375673	37376447	+		4.01026	2.92992	3.77271	6.87239	6.11031	6.43107
ENSG00000214293	1.81596	RSBN1L-AS1	chr7	77286977	77325582	-		1.88851	1.69808	1.88719	3.83398	3.26296	2.89704
ENSG00000250902	1.80681	RP11-301H24.4	chr4	146435767	146438270	-		6.98977	3.09395	5.39214	10.3371	8.14141	8.17294
ENSG00000259375	1.80658	RP11-815J21.2	chr15	86122277	86123409	-		1.8337	1.14948	1.19025	1.59722	2.88495	3.21024
ENSG00000012171	1.7994	SEMA3B	chr3	50304990	50314977	+		0.949354	0.34291	1.064	2.24766	1.79059	1.54026
ENSG00000273344	1.7941	PAXIP1-AS1	chr7	154795158	154797413	+		1.07325	2.63346	2.45735	3.00641	3.06088	4.35857
ENSG00000260552	1.79283	RP11-49I11.1	chr18	33759959	33767411	-		1.30548	2.13724	4.72661	3.96998	6.06818	3.15458
ENSG00000243004	1.79273	AC005062.2	chr7	19958604	20180076	-		4.87558	7.29854	3.92183	6.93119	14.1309	8.20953
ENSG00000196756	1.78319	SNHG17	chr20	37049235	37063996	-		2.54245	1.88234	4.63295	4.37099	5.74596	5.00562
ENSG00000272906	1.78261	RP11-533E19.7	chr1	179850742	179851730	-		0.298943	1.27888	1.03689	1.5779	1.70378	2.79405
ENSG00000261771	1.7823	DYX1C1-CCPG1	chr15	55647446	55790558	-		2.09689	2.6955	2.89827	5.29054	4.60805	3.80433
ENSG00000204054	1.78163	LINC00963	chr9	132245730	132275947	+		1.01223	0.818102	0.750981	2.69079	1.89054	1.1253
ENSG00000269893	1.77944	SNHG8	chr4	119199864	119200978	+		95.6831	85.6405	110.785	193.311	208.992	126.608
ENSG00000269900	1.77519	RMRP	chr9	35657748	35658015	-		61.7191	117.545	105.276	99.8447	121.562	352.018
ENSG00000265735	1.76231	RN7SL5P	chr9	9442060	9442347	+		89.3427	171.016	175.368	146.497	160.554	623.507
ENSG00000229413	1.74611	AC018638.1	chr7	128293740	128293989	-		2.08113	0.853384	0.613954	2.20336	1.45932	3.4457
ENSG00000250299	1.74436	MRPS31P4	chr13	53191693	53211581	+		0.997676	0.696634	0.834937	2.19975	1.88567	1.27958
ENSG00000226419	1.73942	RP11-31F15.1	chr1	113499037	113542118	+		3.05204	2.31663	2.44794	5.74539	4.41749	3.58894
ENSG00000245060	1.73705	LINC00847	chr5	180257957	180262726	+		2.51798	1.95127	1.97267	3.66772	3.66374	3.78046
ENSG00000110811	1.73131	LEPREL2	chr12	6937572	6949018	+		1.43182	1.64336	1.49752	3.06563	2.15919	2.76254
ENSG00000262160	1.73126	RP11-96D1.11	chr16	68259872	68263048	-		1.01642	1.71721	1.33687	2.89642	2.11463	1.97687
ENSG00000250251	1.72745	PKD1P6	chr16	15219099	15248421	-		4.10676	2.82661	4.4332	4.75957	5.14951	10.8234
ENSG00000203512	1.7238	AL353662.2	chr9	34195642	34195883	+		1.73162	0.809115	1.14755	3.16479	1.52514	2.10878
ENSG00000227615	1.72013	RP11-864N7.2	chr11	74456761	74457159	-		6.18153	1.28906	4.95798	6.72974	6.44809	4.63368
ENSG00000257086	1.71714	RP11-783K16.13	chr11	64014411	64016966	-		1.58258	1.15397	1.88517	3.34779	2.18343	2.38465
ENSG00000230795	1.7164	HLA-K	chr6	29894236	29897009	+		0.618042	1.1913	1.51088	1.33079	2.28536	2.99258
ENSG00000180672	1.71426	AC007362.1	chr2	206642540	206644433	+		1.37003	0.678997	1.17766	3.3126	1.91466	1.2815
ENSG00000254682	1.71414	RP11-660L16.2	chr11	71159720	71163203	+		1.1426	0.710066	0.496474	1.66761	1.9254	1.79234
ENSG00000267023	1.71142	LRRC37A16P	chr17	66121918	66148609	-		1.45405	1.69212	1.46014	2.52375	2.9448	2.42312
ENSG00000227081	1.70917	RP11-543P15.1	chr12	3320775	3321096	-		7.2482	1.57558	5.41702	7.37556	8.51468	4.91843
ENSG00000223745	1.70781	RP4-717I23.3	chr1	93727743	93811582	-		0.958404	1.47497	1.41996	2.83376	1.94447	1.89326
ENSG00000226752	1.70416	PSMD5-AS1	chr9	123587106	123616651	+		0.90399	0.631107	1.01645	2.31978	1.46404	1.48123
ENSG00000227632	1.69706	AC018804.6	chr2	130959885	130970201	+		1.50576	2.28446	2.42233	2.5533	4.62154	3.45126
ENSG00000228327	1.6931	RP11-206L10.2	chr1	700237	714006	-		3.12584	1.06534	3.51998	3.53211	3.39368	4.74608
ENSG00000228638	1.69263	FCF1P2	chr3	48332283	48332865	-		0.712845	0.72018	0.213345	2.78916	1.73864	0.814958
ENSG00000258186	1.69069	SLC7A5P2	chr16	21531151	21531686	-		8.26003	6.47588	14.6999	13.6538	13.0042	21.4016
ENSG00000225648	1.6798	SBDSP1	chr7	72300004	72307909	+		10.796	11.5873	13.1337	19.6882	19.8165	19.9604
ENSG00000272711	1.67516	RP11-259N19.1	chr2	75059782	75061114	-		1.45041	1.19691	1.66622	3.8843	2.32876	1.5032
ENSG00000256462	1.67495	RP11-116G8.5	chr10	5566939	5567705	-		3.94108	0	0	3.09739	5.97892	0
ENSG00000236439	1.67084	RP11-175B9.3	chr1	202440937	202441258	-		6.70857	3.05616	4.45502	7.3069	8.06873	7.22643
ENSG00000233016	1.6692	SNHG7	chr9	139615818	139622636	-		3.80192	2.59885	3.99636	4.89476	6.88886	5.44621
ENSG00000234975	1.66886	FTH1P2	chr1	228823162	228823574	+		2.36462	8.73323	5.57686	7.87796	8.39583	8.09297
ENSG00000228998	1.65822	RP11-697E2.7	chr15	90818266	90820841	+		1.66241	1.01054	1.46922	2.45852	2.09861	2.18122
ENSG00000251022	1.6555	THAP9-AS1	chr4	83814162	83822113	-		2.55584	2.08844	4.38814	5.68837	4.50813	4.14422
ENSG00000256633	1.63723	RP11-169D4.2	chr11	72295616	72299023	+		0.367368	0.221905	0.280979	0.585016	1.58257	2.77309
ENSG00000266754	1.6353	RN7SL524P	chr10	105734277	105734572	-		0.676573	0.709231	1.09053	2.66242	0.618299	1.79124
ENSG00000260269	1.62838	CTD-2323K18.1	chr15	75819491	75893546	-		1.65046	0.974124	0.699565	3.53411	1.67685	1.20254
ENSG00000260088	1.62483	RP11-92G12.3	chr1	200638635	200663378	+		1.84138	1.65931	3.42277	4.2497	2.98523	3.53621
ENSG00000267519	1.61576	MIR24-2	chr19	13945330	13947173	-		4.72304	4.59939	8.61448	9.82766	7.84454	10.2391
ENSG00000254681	1.6124	PKD1P5	chr16	18458147	18495797	-		1.31439	1.00798	1.43751	1.72224	2.12322	2.18332
ENSG00000197989	1.61059	SNHG12	chr1	28905050	28909495	-		3.87161	2.749	4.39543	5.06918	5.84076	6.60114
ENSG00000247315	1.61043	AL034548.1	chr20	278214	280961	+		3.02354	2.06858	2.81947	4.32094	4.35374	3.9151
ENSG00000251260	1.60623	WDFY3-AS1	chr4	85724411	85731544	+		1.00389	1.45337	2.21531	3.21459	1.32386	3.14741
ENSG00000250182	1.60345	EEF1A1P13	chr5	14652047	14653438	-		9.46529	6.20752	6.97426	12.6676	11.5631	11.5332
ENSG00000251143	1.59576	RP11-849H4.4	chr11	71725337	71731956	+		3.97319	6.88318	5.27167	9.1311	7.89192	8.12969
ENSG00000272888	1.58706	AC013394.2	chr15	93425937	93441975	+		0.84985	1.43887	1.83846	2.75005	2.4988	1.53881
ENSG00000173295	1.58308	FAM86B3P	chr8	8086117	8102387	+		0.993474	0.83754	1.06572	1.65236	1.48106	1.72771
ENSG00000271581	1.58055	XXbac-BPG248L24.12	chr6	31324424	31325414	+		10.9642	42.6487	30.2445	26.8729	45.1254	46.0491
ENSG00000234694	1.58003	RP1-92O14.3	chr1	43820355	43824329	-		1.44881	2.50903	1.82793	3.33398	4.05733	1.93761
ENSG00000231970	1.57807	RP11-452K12.7	chr10	99160872	99179281	+		4.40716	1.80637	1.64399	2.57664	4.8419	4.12262
ENSG00000258824	1.57783	CTD-2555O16.2	chr14	64889653	64915275	-		0.548719	0.357788	0.885768	2.46167	1.14373	1.39515
ENSG00000224886	1.5756	BEND3P3	chr10	81444250	81444739	-		0.147503	1.24246	0.507673	1.30994	0.603351	3.7099
ENSG00000259623	1.57474	RP11-156E6.1	chr17	40004770	40007699	-		1.19022	0.780978	1.31596	2.41706	1.44145	1.75553
ENSG00000214184	1.56743	AC012487.2	chr2	109123971	109150652	-		1.13318	1.50049	1.68798	2.1882	1.9095	2.64518
ENSG00000231864	1.56709	RP11-229P13.23	chr9	139957987	139959033	+		2.14777	0.519218	1.63031	3.46832	2.22426	1.74677
ENSG00000259948	1.5612	RP11-326A19.5	chr15	89744322	89744999	-		0	0	0	0	2.25073	1.69063
ENSG00000203875	1.55773	SNHG5	chr6	86370710	86388451	-		102.082	49.0282	72.9326	136.575	115.088	87.7789
ENSG00000262944	1.55696	RP11-473I1.9	chr16	9198705	9200618	+		4.37062	3.5059	5.24346	9.29414	6.5502	4.98111
ENSG00000223361	1.55588	FTH1P10	chr5	17353804	17354733	-		1.12085	1.9097	3.11689	3.49486	3.56843	2.01492
ENSG00000234797	1.55361	RPS3AP6	chr15	60060543	60061347	+		8.03756	4.64851	6.05713	10.8751	9.48091	8.23089
ENSG00000186831	1.55206	KRT17P2	chr17	18330175	18335162	+		2.67694	5.94145	8.23139	8.07376	7.96089	7.61533
ENSG00000235298	1.54847	RP11-575L7.8	chr9	86587148	86590692	+		0.996034	0.157747	1.26841	1.08465	1.10663	3.92347
ENSG00000244398	1.5467	RP11-466H18.1	chr11	16996240	16996560	-		210.416	118.901	159.809	323.574	266.514	171.55
ENSG00000232956	1.54019	SNHG15	chr7	45022622	45026560	-		4.96358	4.22131	6.07383	7.89941	7.56884	7.7769
ENSG00000265688	1.53717	MAFG-AS1	chr17	79885705	79888629	+		2.6317	1.05243	1.65496	2.52346	3.25396	2.02759
ENSG00000205746	1.53569	RP11-1212A22.1	chr16	18428257	18488396	-		2.70094	1.95033	2.93629	3.49766	3.3656	4.75874
ENSG00000205763	1.53182	RP9P	chr7	32956427	32982788	-		1.58877	2.6736	4.24685	3.48632	3.79463	4.90127
ENSG00000260107	1.52853	AC005606.15	chr16	2047655	2048375	+		9.51927	5.61067	7.27655	8.34857	12.4944	13.3058
ENSG00000232445	1.52567	RP11-132A1.4	chr7	100951627	100954266	+		6.63814	1.072	3.60412	4.97717	4.16355	4.3952
ENSG00000204194	1.52428	RPL12P1	chr6	33367836	33368333	-		8.81644	4.40015	10.3825	8.7027	12.6734	12.9334
ENSG00000254473	1.51861	RP11-522I20.3	chr9	86322509	86328293	+		0.623352	0.61703	0.902432	2.0642	1.43985	1.17833
ENSG00000261971	1.51722	RP11-473M20.7	chr16	3101992	3109371	-		0.388174	0.95587	1.37535	1.55965	1.19306	2.58148
ENSG00000235725	1.51429	AC007389.3	chr2	65816700	65867311	-		0.913469	0.789349	1.00016	1.79232	1.43417	1.35108
ENSG00000229212	1.51409	RP11-561C5.4	chr15	85747141	85778026	-		1.54617	2.11876	2.29532	2.89649	2.83239	3.18136
ENSG00000259328	1.50993	RP11-152F13.7	chr15	82944773	82974312	+		1.00162	1.34058	1.17543	1.2386	1.82543	2.40305
ENSG00000223396	1.50934	RPS10P7	chr1	201487831	201499602	+		3.12925	1.93557	2.94193	4.33726	4.08884	3.45485
ENSG00000269032	1.50612	AC016629.7	chr19	59097525	59097723	+		0.327128	0.853213	0.641629	0	2.12025	1.61136
ENSG00000203394	1.50559	RP5-930J4.4	chr1	21069480	21070455	+		4.33596	2.28527	2.71631	5.94668	4.01819	3.84433
ENSG00000225151	1.50419	AC103965.1	chr15	84867600	84898888	-		7.19354	9.06743	8.64914	13.3582	12.3137	11.6728
ENSG00000244257	1.50385	PKD1P1	chr16	16404198	16428047	+		2.76065	1.84159	2.86086	3.24479	3.43812	4.4341
ENSG00000267580	1.50337	CTD-2540B15.11	chr19	33790840	33792074	+		1.0924	2.07928	1.73158	2.52839	2.83157	1.86666
ENSG00000267151	1.50273	MIR2117	chr17	41522075	41528568	+		1.46409	1.99145	1.73823	2.07192	3.63084	2.2862
ENSG00000270055	1.50154	CTD-3092A11.2	chr15	30780166	30782516	+		1.17079	0.937597	1.41836	2.05524	1.5951	1.71486
ENSG00000228989	1.50146	AC133528.2	chr2	242629829	242633704	+		1.82868	1.56817	0.685053	3.81515	2.54425	0.348438
ENSG00000262791	1.50044	RP11-961A15.1	chr17	1629042	1641879	-		0.615609	0.172394	0.313451	1.52566	0.680255	2.21409
ENSG00000248092	1.50011	NNT-AS1	chr5	43571696	43603332	-		2.29409	2.96455	2.821	4.67358	3.72638	3.71882
ENSG00000270232	-1.50951	RP11-475J5.7	chr5	99381632	99382078	-		14.431	8.35973	7.19488	7.17978	5.73993	6.12329
ENSG00000255125	-1.51232	RP11-685M7.5	chr11	10804860	10823172	+		2.00767	1.95175	4.49394	1.26379	0.86193	4.02843
ENSG00000265415	-1.51569	CTD-2510F5.4	chr17	57280038	57281190	-		2.19017	1.35419	1.17401	0.709308	0.546592	0.912086
ENSG00000232358	-1.51653	RP5-955M13.4	chr20	49615907	49626556	+		10.9596	13.5786	15.9327	5.9937	10.7193	10.5809
ENSG00000231298	-1.51842	LINC00704	chr10	4692377	4720346	-		3.50088	0.841917	0.508995	0.12258	0	0.204422
ENSG00000269834	-1.52216	CTD-3018O17.3	chr19	52892095	52901019	-		0.425666	3.05815	1.15325	0.938636	0.609152	0.861553
ENSG00000228649	-1.5267	AC005682.5	chr7	22893797	22901021	+		2.8468	1.17391	1.465	1.37585	0.801595	0.919044
ENSG00000250234	-1.52916	CTD-2024P10.1	chr5	34656517	34657355	-		2.84992	3.6838	2.76129	1.36892	1.75933	3.36633
ENSG00000260549	-1.53109	MT1L	chr16	56651388	56652730	+		32.0606	7.04883	13.6615	8.43336	8.58051	11.8868
ENSG00000269983	-1.53276	RP11-497H16.9	chr5	69745463	69746180	+		2.89407	2.67532	1.49721	1.05787	2.01467	1.51047
ENSG00000232656	-1.54046	IDI2-AS1	chr10	1068606	1090138	+		8.97962	2.55903	4.58445	4.0378	2.61275	2.73166
ENSG00000273132	-1.54111	RP11-350J20.12	chr6	150173598	150174328	+		4.93389	3.89614	1.31011	0.214817	2.748	2.50386
ENSG00000262413	-1.5427	RP11-498C9.3	chr17	79825597	79826428	+		131.38	83.9719	65.7204	57.1134	68.6118	50.394
ENSG00000233144	-1.55073	RP11-537A6.9	chr10	75141191	75143254	+		1.7348	1.76421	2.02479	0.579009	1.37679	1.207
ENSG00000226963	-1.55109	AC078883.4	chr2	173292502	173293331	-		3.65149	3.36946	3.69259	2.46078	1.83337	2.69851
ENSG00000234327	-1.55337	AC012146.7	chr17	5014763	5017674	+		1.95391	2.41993	1.52869	0.984756	1.40815	1.36949
ENSG00000259153	-1.56052	RP6-65G23.3	chr14	71276922	71282120	+		1.99365	2.72678	1.26564	1.04588	0.530881	1.73107
ENSG00000258791	-1.58045	LINC00520	chr14	56247864	56263406	-		0.648747	2.91216	2.36952	0.322988	1.23206	1.41874
ENSG00000267776	-1.5825	AC006116.24	chr19	56888073	56888653	-		2.15048	3.72247	2.8213	1.83248	1.60862	1.93328
ENSG00000257181	-1.58349	RP11-611O2.5	chr12	69235068	69237017	-		5.82706	7.49254	6.01714	4.1691	3.72561	4.25973
ENSG00000267774	-1.5847	RP11-2N1.2	chr18	57363691	57364644	+		4.9585	2.78979	5.24426	1.46751	3.4392	3.61184
ENSG00000241749	-1.58678	RPSAP52	chr12	66151800	66220754	-		3.20631	1.08269	1.47554	0.0935129	0.572234	1.28206
ENSG00000268854	-1.59036	CTD-2545M3.2	chr19	50983376	50986608	-		4.7271	2.36937	1.34701	3.46778	1.0668	1.01387
ENSG00000224818	-1.5934	RP11-134G8.8	chr1	201433511	201434274	-		3.14245	7.47753	3.89244	2.82653	2.93099	2.72899
ENSG00000232815	-1.59491	LINC00537	chr9	68413482	68414196	-		3.58854	3.3276	2.75019	2.03484	2.18556	1.82016
ENSG00000241494	-1.60673	RP11-796G6.1	chr14	102144280	102144717	+		3.58287	1.82133	2.31235	1.84811	1.18122	1.66643
ENSG00000258017	-1.6208	RP11-386G11.10	chr12	49521565	49541652	+		27.8705	18.403	17.1803	12.0512	12.6581	13.5667
ENSG00000034063	-1.62145	UHRF1	chr19	4903092	4962165	+		6.74429	1.28555	2.77029	2.07552	1.7673	1.53605
ENSG00000254258	-1.62369	RP11-398H6.1	chr8	140472305	140475259	-		4.54776	7.7839	6.36264	3.92531	3.58403	3.74005
ENSG00000213412	-1.63518	HNRNPA1P33	chr10	47133338	47133898	-		14.452	8.3262	6.13325	8.46677	4.19711	4.7501
ENSG00000126005	-1.63562	MMP24-AS1	chr20	33804265	33865934	-		9.15239	7.70073	6.10655	5.45914	5.33514	3.3771
ENSG00000172965	-1.6451	MIR4435-1HG	chr2	111953927	112252677	-		3.55058	3.38238	3.6901	1.78088	2.2793	2.45216
ENSG00000253161	-1.6472	RP11-150O12.1	chr8	37278859	37411701	-		11.029	12.4415	9.98168	6.31189	8.07507	6.01264
ENSG00000261068	-1.6517	RP11-7K24.3	chr6	42059976	42061997	-		1.63533	8.60703	3.66444	1.89409	2.5065	2.41105
ENSG00000187653	-1.65902	TMSB4XP8	chr4	91759652	91760263	-		8.07512	19.6618	14.5031	6.4566	7.56858	10.3196
ENSG00000226005	-1.66136	RP11-464C19.3	chr10	3976711	3978005	+		1.07008	1.8116	2.97646	0.289621	0.678897	1.25832
ENSG00000250318	-1.6667	CTA-963H5.5	chr22	31049864	31050801	-		1.83994	2.29828	1.80839	0.734867	0.672625	1.65169
ENSG00000240225	-1.66885	ZNF542	chr19	56879468	56891197	+		2.4077	2.62458	2.53527	1.43495	1.55822	1.5416
ENSG00000240875	-1.67947	LINC00886	chr3	156465135	156534851	-		8.04175	2.89101	2.42214	2.5919	2.2598	2.02953
ENSG00000256663	-1.71906	RP11-424C20.2	chr12	20704524	20705946	+		4.26014	0.722888	1.19248	0.947247	0.934918	0.8202
ENSG00000241990	-1.71993	RP6-109B7.3	chr22	46449585	46453090	+		7.39844	3.98675	4.8413	3.09152	3.46963	2.6166
ENSG00000245112	-1.73767	SMARCA5-AS1	chr4	144434625	144435788	-		0.00956036	5.24692	0	0	0.159808	0
ENSG00000259330	-1.73997	LINC00984	chr15	40617417	40618916	+		4.89751	3.64024	3.23065	2.59343	2.20416	1.91272
ENSG00000235385	-1.74762	GS1-600G8.5	chrX	13284167	13321571	-		4.73486	22.8135	19.0809	3.33922	14.3359	8.06661
ENSG00000261065	-1.74829	RP11-74C13.4	chr1	204100190	204101094	+		1.99909	2.67308	0.417032	0.414326	0.868493	0
ENSG00000253618	-1.76067	GRPEL2-AS1	chr5	148727679	148737205	-		1.68887	3.23177	0	0.215541	0.803789	0
ENSG00000258232	-1.76748	RP11-161H23.5	chr12	49658939	49667089	-		33.3098	28.8192	28.9126	14.4414	19.7479	17.6258
ENSG00000272734	-1.78567	ADIRF-AS1	chr10	88725102	88731068	-		5.43516	12.9503	11.4578	4.70065	5.03838	5.98052
ENSG00000234546	-1.81351	RP3-510D11.2	chr1	9242263	9252148	+		11.2781	4.57667	5.72397	2.88346	5.23049	3.28446
ENSG00000258908	-1.81687	RP11-203M5.8	chr14	20942948	20945248	-		7.68503	3.81358	4.46761	2.66033	2.98539	2.74884
ENSG00000272159	-1.8288	RP11-350N15.6	chr8	38265566	38266260	-		7.30503	2.4662	2.92489	1.58565	2.062	2.6349
ENSG00000226721	-1.84452	EEF1DP2	chr9	95599108	95599950	-		0	6.27556	0	0	0	0
ENSG00000204556	-1.85731	CTD-2514C3.1	chr20	25999468	26001320	+		3.08403	2.37884	1.05705	1.18192	0.448668	1.02409
ENSG00000197358	-1.86253	BNIP3P1	chr14	28733596	28735180	+		4.02137	6.18539	4.5066	2.33531	2.54473	2.91941
ENSG00000235237	-1.8794	RP1-151B14.6	chr22	37562797	37578890	+		5.6987	5.58823	3.97063	2.79625	2.29623	2.9666
ENSG00000237499	-1.89135	RP11-356I2.4	chr6	138144810	138189370	-		2.07289	2.86748	2.27763	0.910707	1.26839	1.57759
ENSG00000235847	-1.89255	LDHAP7	chr2	85004383	85005347	-		2.74157	2.07032	1.21526	0.508103	1.01757	0.249744
ENSG00000273038	-1.89832	RP11-479G22.8	chr10	33176189	33178239	-		2.26414	2.74826	1.55074	0.526809	1.41056	0.987044
ENSG00000231991	-1.91329	ANXA2P2	chr9	33624223	33625532	+		134.589	110.101	128.575	52.5676	66.6073	77.6906
ENSG00000256929	-1.91387	AC067852.1	chr17	40673736	40674065	+		3.25574	8.07332	4.75972	3.0424	3.68757	1.5907
ENSG00000255959	-1.92093	RP11-804A23.2	chr11	60603469	60610438	-		5.55157	2.37995	2.50623	1.12525	1.75355	2.36757
ENSG00000251292	-1.93221	RP11-380P13.2	chr4	23724885	23735202	-		38.603	68.6634	43.1377	25.1905	34.7879	18.0874
ENSG00000262410	-1.9564	RP11-388C12.8	chr17	80702944	80703585	+		2.04051	3.69507	4.62204	2.33287	0.493394	1.99495
ENSG00000266088	-1.972	RP5-1028K7.2	chr17	38673278	38683254	+		4.31365	1.33179	1.33487	0.232174	0.229152	0.586271
ENSG00000255234	-1.98232	RP11-727A23.10	chr11	82997171	83134559	+		74.2644	131.68	93.6261	40.3832	64.5199	45.1106
ENSG00000231826	-1.98444	AC016735.2	chr2	43254992	43266686	-		16.923	4.07335	5.24019	4.89334	3.78871	2.49327
ENSG00000235823	-1.99908	LINC00263	chr10	102133372	102143125	+		2.90408	3.26708	2.46573	1.21195	1.84186	1.31184
ENSG00000265992	-2.00277	ESRG	chr3	54666149	54673884	-		233.581	439.665	314.188	138.612	202.89	142.824
ENSG00000260834	-2.02499	RP11-256I9.2	chr16	65224876	65268817	-		56.8773	96.6636	70.3339	29.4484	46.8432	33.7588
ENSG00000256940	-2.06212	RP11-783K16.5	chr11	64013436	64015689	+		13.2824	9.28348	8.43369	6.03107	4.40944	4.45949
ENSG00000273387	-2.06644	RP3-412A9.16	chr22	31478142	31479551	-		3.50702	1.8962	1.46037	1.10057	0.395103	0.518112
ENSG00000255021	-2.08059	RP11-536I6.2	chr3	14313873	14345345	-		14.2298	26.0886	15.7733	7.26281	12.2179	7.3267
ENSG00000100181	-2.08186	TPTEP1	chr22	17082777	17179632	+		20.2851	40.9601	27.0985	11.9589	17.2353	12.1065
ENSG00000236673	-2.08726	RP11-69I8.2	chr6	132223103	132241705	+		8.2854	16.6663	10.2953	4.81056	6.59296	4.92927
ENSG00000226792	-2.09436	LINC00371	chr13	51656984	51746524	-		9.05262	16.9532	10.6207	5.28471	6.88607	4.87566
ENSG00000236824	-2.12254	BCYRN1	chr2	47558199	47571656	+		12.5237	24.1765	18.5612	5.11821	7.3273	15.6711
ENSG00000224081	-2.12284	LINC01057	chr1	95104017	95285837	-		59.7652	112.71	71.8063	32.7359	50.6407	30.5
ENSG00000225383	-2.1453	SFTA1P	chr10	10826400	10836943	-		33.8832	11.6256	16.4376	5.99958	6.57042	16.6365
ENSG00000219445	-2.14684	RP11-3B12.3	chr7	124869633	124904345	-		5.3039	10.2887	7.67531	3.50646	4.15905	2.90259
ENSG00000233218	-2.24523	SNX18P16	chr1	142688379	142688925	-		1.71772	2.64814	3.36206	0.430262	1.3512	0.339884
ENSG00000233461	-2.24611	RP11-295G20.2	chr1	231658134	231664302	-		4.34472	5.2603	4.83806	0.901095	2.70946	3.60139
ENSG00000269495	-2.33573	CTB-147C22.8	chr19	51453441	51466905	+		4.91189	14.5119	12.6952	1.7245	4.95189	8.31597
ENSG00000257219	-2.41251	RP11-54A9.1	chr12	76653619	76698911	+		3.86657	2.77929	2.35977	0.302854	0.949487	1.80602
ENSG00000230439	-2.4147	RP11-488P3.1	chr1	94218480	94241000	-		16.7174	2.33677	4.88077	2.34316	2.64124	2.18813
ENSG00000214110	-2.43812	LDHAP4	chr9	14921335	14922332	-		6.77138	6.32988	5.67656	2.14208	2.57512	3.04342
ENSG00000267279	-2.44659	RP11-879F14.2	chr18	59252979	59274149	-		6.17703	1.29018	1.83762	0.892233	0.914652	0.947588
ENSG00000254740	-2.62898	RP11-334E6.3	chr11	119243416	119252323	+		1.65936	5.26114	5.37885	1.04107	1.63903	1.51454
ENSG00000268621	-2.6836	AC006262.5	chr19	46692423	46706340	-		2.93584	5.85677	3.71405	1.00197	2.63715	1.25054
ENSG00000271573	-2.6856	RP11-96C23.12	chr10	88786941	88787234	+		1.9667	9.99679	7.01072	0.436648	2.15483	3.30238
ENSG00000257042	-2.69417	RP11-993B23.3	chr12	28111450	28122746	+		25.1892	26.2078	21.4615	4.82065	9.94211	15.1163
ENSG00000255198	-2.70869	SNHG9	chr16	2014960	2015510	+		5.08295	5.41024	2.83781	1.32025	1.14976	2.58686
ENSG00000261780	-2.7357	CTD-2354A18.1	chr18	70992176	71017113	+		7.45266	13.3542	8.38051	2.986	4.86239	2.80578
ENSG00000258177	-2.75071	RP11-394J1.2	chr12	96616575	96617751	-		11.3985	7.22111	5.60296	1.44388	3.6858	4.16364
ENSG00000255729	-2.78229	AC005618.1	chr5	140699661	140700339	-		3.83702	7.4735	7.07632	0.756829	4.71764	1.99708
ENSG00000238266	-2.78548	LINC00707	chr10	6821560	6884868	+		3.58439	4.53372	3.82574	1.90959	1.50641	0.78727
ENSG00000239492	-2.98217	FAM25HP	chr10	47740330	47747200	+		15.1146	31.4123	26.5416	5.97254	9.72791	8.17802
ENSG00000253746	-3.17363	RP11-527N22.2	chr8	37262957	37264242	-		3.75136	4.03158	2.64376	0.703321	0.949912	1.25088
ENSG00000256288	-3.22496	RP11-277P12.10	chr12	10485460	10490891	-		6.18079	7.41557	4.62694	0.939567	3.61174	1.75063
ENSG00000242147	-4.40215	RP13-463N16.6	chr10	5636954	5638081	-		18.6135	1.41561	3.2376	0.521848	0.0302974	0.474202
ENSG00000229647	-4.79018	AC007879.7	chr2	208104374	208110611	+		31.3377	7.78801	10.4996	3.83593	3.08745	1.96852

## Sheet: RPKM all from Raj Analysis
Gene ID	GFP-con-1_S1	GFP-con-2_S4	GFP-con-3_S7	Avg-Ctrl	16E6-1_S2	16E6-2_S5	16E6-3_S8	Avg-16E6	Chromosome	Start	End	Gene Symbol	Aliases	DBXrefs	Description	Ensembl ID	Entrez ID	Gene Type	GO Accession	Paralogs	Strand
ENSG00000226958	21494.7	35442.6	41158.4	32698.6	35773.8	37543.3	74265.6	49194.2	chrX	108297361	108297792	CTD-2328D6.1				ENSG00000226958		pseudogene			-
ENSG00000225840	15212.3	28299.1	26620.8	23377.4	19953.2	27219.1	39732.4	28968.2	chrY	10036113	10036711	AC010970.2				ENSG00000225840		pseudogene			-
ENSG00000237973	8698.9	6722.5	5663.08	7028.16	7307	6069.36	5232.24	6202.87	chr1	566454	567996	hsa-mir-6723			hsa-mir-6723 [Source:miRBase;Acc:MI0022558]	ENSG00000237973		pseudogene			+
ENSG00000229344	7148.71	5908.18	4200.52	5752.47	6024.34	4667.69	3733.34	4808.46	chr1	568137	568818	RP5-857K21.7				ENSG00000229344		pseudogene			+
ENSG00000186847	6944.04	12068.1	9907.26	9639.79	7462.67	8370.36	7620.76	7817.93	chr17	39738531	39743173	KRT14		K7ENV3	keratin 14 [Source:HGNC Symbol;Acc:6416]	ENSG00000186847	3861	protein_coding	GO:0005198|GO:0005200|GO:0005515|GO:0005622|GO:0005634|GO:0005737|GO:0005829|GO:0005882|GO:0008544|GO:0010043|GO:0010212|GO:0030855|GO:0031581|GO:0034329|GO:0045095|GO:0045104|GO:0045110|GO:0071944	ENSG00000006059|ENSG00000094796|ENSG00000108417|ENSG00000108759|ENSG00000126337|ENSG00000128422|ENSG00000131737|ENSG00000131738|ENSG00000167916|ENSG00000171345|ENSG00000171346|ENSG00000171360|ENSG00000171401|ENSG00000171446|ENSG00000173908|ENSG00000186393|ENSG00000186395|ENSG00000186832|ENSG00000187242|ENSG00000196859|ENSG00000197079|ENSG00000204889|ENSG00000204897	-
ENSG00000240409	6506.96	5106.68	3941.1	5184.92	5622.23	4014.92	2813.5	4150.22	chr1	568915	569121	MTATP8P1			mitochondrially encoded ATP synthase 8 pseudogene 1 [Source:HGNC Symbol;Acc:44571]	ENSG00000240409		pseudogene			+
ENSG00000186081	6104.81	7963.69	7176.22	7081.57	8498.82	8138.71	7572.49	8070.01	chr12	52908359	52914471	KRT5		B4DL32|F8VU69|F8VV57|F8W0C6|Q9UEK9	keratin 5 [Source:HGNC Symbol;Acc:6442]	ENSG00000186081	3852	protein_coding	GO:0005198|GO:0005200|GO:0005515|GO:0005737|GO:0005739|GO:0005829|GO:0005882|GO:0005886|GO:0008544|GO:0031581|GO:0034329|GO:0045095|GO:0097110	ENSG00000135443|ENSG00000135480|ENSG00000139648|ENSG00000161849|ENSG00000161850|ENSG00000167768|ENSG00000170421|ENSG00000170442|ENSG00000170454|ENSG00000170465|ENSG00000170477|ENSG00000170484|ENSG00000170486|ENSG00000170523|ENSG00000172867|ENSG00000185069|ENSG00000185479|ENSG00000185640|ENSG00000186049|ENSG00000186442|ENSG00000189182|ENSG00000205420|ENSG00000205426	-
ENSG00000205420	4031.25	10248.1	7720.11	7333.14	3525.59	5519.49	5270.49	4771.86	chr12	52880958	52887041	KRT6A			keratin 6A [Source:HGNC Symbol;Acc:6443]	ENSG00000205420	3853	protein_coding	GO:0005198|GO:0005200|GO:0005515|GO:0005882|GO:0007398|GO:0008284|GO:0030154|GO:0045095	ENSG00000135443|ENSG00000135480|ENSG00000139648|ENSG00000161849|ENSG00000161850|ENSG00000167768|ENSG00000170421|ENSG00000170442|ENSG00000170454|ENSG00000170465|ENSG00000170477|ENSG00000170484|ENSG00000170486|ENSG00000170523|ENSG00000172867|ENSG00000185069|ENSG00000185479|ENSG00000185640|ENSG00000186049|ENSG00000186081|ENSG00000186442|ENSG00000189182|ENSG00000205426	-
ENSG00000248527	4007.7	3300.31	2517.53	3275.18	3399.61	2473.19	1795.3	2556.03	chr1	569076	569756	MTATP6P1			mitochondrially encoded ATP synthase 6 pseudogene 1 [Source:HGNC Symbol;Acc:44575]	ENSG00000248527		pseudogene			+
ENSG00000269028	3604.02	3619.56	3899.33	3707.63	5761.67	4080.48	4544.09	4795.41	chr3	96335981	96337000	MTRNR2L12			MT-RNR2-like 12 (pseudogene) [Source:HGNC Symbol;Acc:37169]	ENSG00000269028	100463486	protein_coding	GO:0005576|GO:0005737		-
ENSG00000034510	3350.64	2635.23	2753.18	2913.02	2616.52	2802.89	2286.55	2568.65	chr2	85132749	85133795	TMSB10		D6W5K2	thymosin beta 10 [Source:HGNC Symbol;Acc:11879]	ENSG00000034510	9168	protein_coding	GO:0003779|GO:0005737|GO:0005856|GO:0007010|GO:0030036|GO:0042989	ENSG00000154620|ENSG00000158164|ENSG00000158427|ENSG00000205542	+
ENSG00000197956	3182.4	1798.01	2080.59	2353.67	1425.8	1687.13	1895.85	1669.59	chr1	153507075	153508720	S100A6		R4GN98	S100 calcium binding protein A6 [Source:HGNC Symbol;Acc:10496]	ENSG00000197956	6277	protein_coding	GO:0001726|GO:0005509|GO:0005515|GO:0005523|GO:0005634|GO:0005635|GO:0005737|GO:0005829|GO:0007165|GO:0007409|GO:0008270|GO:0015075|GO:0031234|GO:0034220|GO:0042803|GO:0044548|GO:0048146|GO:0048306|GO:0048471	ENSG00000160307|ENSG00000160678|ENSG00000163191|ENSG00000163220|ENSG00000163221|ENSG00000163993|ENSG00000171643|ENSG00000188015|ENSG00000196154|ENSG00000196420|ENSG00000196754|ENSG00000197747	-
ENSG00000198744	2612.32	1899.46	1478.22	1996.67	1953.92	1415.72	995.654	1455.1	chr1	569756	570302	RP5-857K21.11				ENSG00000198744		pseudogene			+
ENSG00000247627	2560.43	2958.52	2198.13	2572.36	2334.62	2219.72	1695.94	2083.42	chr5	134262350	134263726	MTND4P12			MT-ND4 pseudogene 12 [Source:HGNC Symbol;Acc:42199]	ENSG00000247627		pseudogene			-
ENSG00000251705	2194.92	3951.01	4533.2	3559.71	3303.53	4019.09	9204.38	5509	chrY	10037764	10037915	RNA5-8SP6			RNA, 5.8S ribosomal pseudogene 6 [Source:HGNC Symbol;Acc:41960]	ENSG00000251705		rRNA		ENSG00000200313|ENSG00000200434|ENSG00000201227|ENSG00000201966|ENSG00000202174|ENSG00000241335|ENSG00000242716	+
ENSG00000271043	1871.37	1855.79	1890.35	1872.51	2683.33	1870.64	2277.62	2277.19	chr5	79945819	79946855	MTRNR2L2			MT-RNR2-like 2 [Source:HGNC Symbol;Acc:37156]	ENSG00000271043	100462981	protein_coding	GO:0005576|GO:0005737		-
ENSG00000249119	1710.52	2847.06	1925.98	2161.19	2500.31	2212.7	1356.28	2023.1	chr5	134259813	134260334	MTND6P4			MT-ND6 pseudogene 4 [Source:HGNC Symbol;Acc:39467]	ENSG00000249119		pseudogene			+
ENSG00000128422	1688.1	5349.68	4443.9	3827.23	3088.4	4728.76	3841.26	3886.14	chr17	39775689	39781094	KRT17		B4E2P9|K7ELP7|K7EPJ9|K7ESE1	keratin 17 [Source:HGNC Symbol;Acc:6427]	ENSG00000128422	3872	protein_coding	GO:0002009|GO:0005198|GO:0005200|GO:0005515|GO:0005737|GO:0005882|GO:0007165|GO:0008544|GO:0030307|GO:0031424|GO:0032395|GO:0042289|GO:0045109|GO:0045727|GO:0051798|GO:0071944	ENSG00000006059|ENSG00000094796|ENSG00000108417|ENSG00000108759|ENSG00000126337|ENSG00000131737|ENSG00000131738|ENSG00000167916|ENSG00000171345|ENSG00000171346|ENSG00000171360|ENSG00000171401|ENSG00000171446|ENSG00000173908|ENSG00000186393|ENSG00000186395|ENSG00000186832|ENSG00000186847|ENSG00000187242|ENSG00000196859|ENSG00000197079|ENSG00000204889|ENSG00000204897	-
ENSG00000225630	1667.17	1697.57	1123.54	1496.09	1905.16	1534.92	1080.56	1506.88	chr1	565020	566063	MTND2P28			MT-ND2 pseudogene 28 [Source:HGNC Symbol;Acc:42129]	ENSG00000225630		pseudogene			+
ENSG00000265150	1548.38	2988.89	3670.8	2736.02	2592.52	2778.4	4639.26	3336.73	chr14	50329271	50329567	RN7SL2			RNA, 7SL, cytoplasmic 2 [Source:HGNC Symbol;Acc:23134]	ENSG00000265150		misc_RNA		ENSG00000239202|ENSG00000239211|ENSG00000239221|ENSG00000239224|ENSG00000239228|ENSG00000239230|ENSG00000239247|ENSG00000239249|ENSG00000239250|ENSG00000239279|ENSG00000239316|ENSG00000239319|ENSG00000239333|ENSG00000239356|ENSG00000239367|ENSG00000239373|ENSG00000239390|ENSG00000239396|ENSG00000239398|ENSG00000239419|ENSG00000239437|ENSG00000239464|ENSG00000239466|ENSG00000239468|ENSG00000239471…	-
ENSG00000196754	1525.33	567.637	752.111	948.36	653.343	539.506	484.091	558.98	chr1	153533584	153540366	S100A2		Q5RHS7|R4GN49	S100 calcium binding protein A2 [Source:HGNC Symbol;Acc:10492]	ENSG00000196754	6273	protein_coding	GO:0005509|GO:0005515|GO:0005575|GO:0042802|GO:0043542	ENSG00000160307|ENSG00000160678|ENSG00000163191|ENSG00000163220|ENSG00000163221|ENSG00000163993|ENSG00000171643|ENSG00000188015|ENSG00000196154|ENSG00000196420|ENSG00000197747|ENSG00000197956	-
ENSG00000142541	1488.22	791.75	1151.28	1143.75	1618.76	1589.72	1041.35	1416.61	chr19	49990811	49995565	RPL13A		M0QZU1|Q8J015|Q9BSQ6	ribosomal protein L13a [Source:HGNC Symbol;Acc:10304]	ENSG00000142541		protein_coding	GO:0000184|GO:0003735|GO:0005829|GO:0005840|GO:0006412|GO:0006413|GO:0006414|GO:0006415|GO:0006614|GO:0010467|GO:0015934|GO:0016032|GO:0016070|GO:0016071|GO:0017148|GO:0019058|GO:0019083|GO:0022625|GO:0030529|GO:0044267|GO:0071346|GO:1901194		+
ENSG00000175793	1481.32	2662.72	1709.66	1951.23	1310.7	1655.71	1236.25	1400.88	chr1	27189633	27190947	SFN			stratifin [Source:HGNC Symbol;Acc:10773]	ENSG00000175793	2810	protein_coding	GO:0000079|GO:0001836|GO:0005515|GO:0005615|GO:0005634|GO:0005737|GO:0005829|GO:0006469|GO:0006915|GO:0007165|GO:0008285|GO:0008426|GO:0008630|GO:0019901|GO:0019904|GO:0030216|GO:0030307|GO:0030659|GO:0043154|GO:0043588|GO:0043616|GO:0046827|GO:0051219|GO:0051726|GO:0097193|GO:1900740	ENSG00000108953|ENSG00000128245|ENSG00000134308|ENSG00000164924|ENSG00000166913|ENSG00000170027	+
ENSG00000244921	1435.86	1218.17	713.466	1122.5	900.813	764.152	547.684	737.55	chr5	134258993	134259739	CTB-36O1.7				ENSG00000244921		pseudogene			-
ENSG00000142534	1304.97	854.351	1128.78	1096.03	1880.22	1712.02	1113.29	1568.51	chr19	49999622	50002946	RPS11		M0QZ90|M0QZC5|M0R1H5|M0R1H6	ribosomal protein S11 [Source:HGNC Symbol;Acc:10384]	ENSG00000142534		protein_coding	GO:0000184|GO:0003735|GO:0005622|GO:0005829|GO:0005840|GO:0006412|GO:0006413|GO:0006414|GO:0006415|GO:0006614|GO:0010467|GO:0016032|GO:0016070|GO:0016071|GO:0019058|GO:0019083|GO:0019843|GO:0022627|GO:0044267		+
ENSG00000167658	1287.83	799.398	1001.4	1029.54	1201.96	1367.87	1205.01	1258.28	chr19	3976054	3985467	EEF2		B4DMC6|Q8TA90	eukaryotic translation elongation factor 2 [Source:HGNC Symbol;Acc:3214]	ENSG00000167658	1938	protein_coding	GO:0003746|GO:0003924|GO:0005515|GO:0005525|GO:0005829|GO:0005844|GO:0006184|GO:0006412|GO:0006414|GO:0010467|GO:0030529|GO:0044267		-
ENSG00000111640	1277.59	522.675	666.738	822.336	596.588	626.995	632.83	618.804	chr12	6643093	6647537	GAPDH		A4UCT1|E7EUT5|G9BZK0|K4EN11|Q0QET7|Q5ZEY3	glyceraldehyde-3-phosphate dehydrogenase [Source:HGNC Symbol;Acc:4141]	ENSG00000111640	2597	protein_coding	GO:0000226|GO:0004365|GO:0005515|GO:0005634|GO:0005737|GO:0005811|GO:0005829|GO:0005886|GO:0005975|GO:0006006|GO:0006094|GO:0006096|GO:0008017|GO:0015630|GO:0016620|GO:0017148|GO:0030529|GO:0035605|GO:0035606|GO:0042802|GO:0044281|GO:0048471|GO:0050661|GO:0050821|GO:0051287|GO:0051402|GO:0055114|GO:0070062|GO:0071346	ENSG00000105679	+
ENSG00000125148	1254.75	265.364	532.139	684.083	218.22	313.851	440.426	324.166	chr16	56642111	56643409	MT2A		H3BSP9	metallothionein 2A [Source:HGNC Symbol;Acc:7406]	ENSG00000125148	4502	protein_coding	GO:0005515|GO:0005634|GO:0005737|GO:0005829|GO:0006878|GO:0008144|GO:0008270|GO:0019221|GO:0035690|GO:0036016|GO:0036018|GO:0045926|GO:0046872|GO:0048471|GO:0060333|GO:0071294	ENSG00000125144|ENSG00000169688|ENSG00000169715|ENSG00000187193|ENSG00000198417|ENSG00000205358|ENSG00000205362|ENSG00000205364|ENSG00000244020	+
ENSG00000227097	1251.23	672.787	805.749	909.921	1042.77	1213.52	902.321	1052.87	chr11	82400571	82400944	RP11-742N3.1				ENSG00000227097		pseudogene			+
ENSG00000163191	1216.96	1314.56	1231.84	1254.45	666.247	914.61	902.332	827.73	chr1	152004982	152020383	S100A11			S100 calcium binding protein A11 [Source:HGNC Symbol;Acc:10488]	ENSG00000163191	6282	protein_coding	GO:0001726|GO:0005509|GO:0005515|GO:0005634|GO:0005737|GO:0007165|GO:0008156|GO:0008285|GO:0042803|GO:0044548|GO:0048306	ENSG00000160307|ENSG00000160678|ENSG00000163220|ENSG00000163221|ENSG00000163993|ENSG00000171643|ENSG00000188015|ENSG00000196154|ENSG00000196420|ENSG00000196754|ENSG00000197747|ENSG00000197956	-
ENSG00000156508	1207.23	900.759	1095.39	1067.79	1717.73	1491.77	1205.46	1471.65	chr6	74225473	74233520	EEF1A1		A6PW80|Q2F837|Q504Z0|Q5JR01|Q6IPS9|Q6IQ15|Q6P4C9|Q8IUB0|Q96C29|Q96EB3	eukaryotic translation elongation factor 1 alpha 1 [Source:HGNC Symbol;Acc:3189]	ENSG00000156508	1915	protein_coding	GO:0003746|GO:0003924|GO:0005515|GO:0005525|GO:0005634|GO:0005737|GO:0005829|GO:0005853|GO:0005886|GO:0006351|GO:0006355|GO:0006412|GO:0006414|GO:0010467|GO:0019901|GO:0044267	ENSG00000101210	-
ENSG00000198868	1159.8	1243.62	951.844	1118.42	944.319	905.732	816.351	888.801	chr5	134263720	134264016	MIR4461			microRNA 4461 [Source:HGNC Symbol;Acc:41656]	ENSG00000198868		pseudogene			-
ENSG00000248923	1087.71	1352.89	947.803	1129.47	1174.52	996.131	832.248	1000.97	chr5	134260338	134262149	MTND5P11			MT-ND5 pseudogene 11 [Source:HGNC Symbol;Acc:42273]	ENSG00000248923		pseudogene			-
ENSG00000231500	1068.06	504.748	761.832	778.214	1224.25	1058.1	871.398	1051.25	chr6	33239787	33244287	RPS18		J3JS69|Q5GGW2	ribosomal protein S18 [Source:HGNC Symbol;Acc:10401]	ENSG00000231500	6222	protein_coding	GO:0000184|GO:0003674|GO:0003676|GO:0003723|GO:0003735|GO:0005515|GO:0005581|GO:0005622|GO:0005829|GO:0005840|GO:0006412|GO:0006413|GO:0006414|GO:0006415|GO:0006614|GO:0010467|GO:0015935|GO:0016032|GO:0016070|GO:0016071|GO:0019058|GO:0019083|GO:0019843|GO:0022627|GO:0042254|GO:0044267		+
ENSG00000131469	1025.53	448.263	596.255	690.017	789.076	804.014	653.422	748.837	chr17	41150290	41154976	RPL27		K7EQQ9|K7ERY7|Q6LCU2	ribosomal protein L27 [Source:HGNC Symbol;Acc:10328]	ENSG00000131469	6155	protein_coding	GO:0000184|GO:0003735|GO:0005622|GO:0005829|GO:0005840|GO:0006412|GO:0006413|GO:0006414|GO:0006415|GO:0006614|GO:0010467|GO:0016032|GO:0016070|GO:0016071|GO:0019058|GO:0019083|GO:0022625|GO:0030529|GO:0044267		+
ENSG00000115414	1022.05	565.287	718.432	768.588	372.489	322.264	607.857	434.204	chr2	216225163	216300895	FN1		A6YID2|A6YID3|A6YID4|A6YID5|A6YID6|F8W7G7|H0Y4K8|H0Y7Z1|Q14328|Q53S27|Q7L553|Q9H382	fibronectin 1 [Source:HGNC Symbol;Acc:3778]	ENSG00000115414	2335	protein_coding	GO:0001525|GO:0002576|GO:0005201|GO:0005515|GO:0005518|GO:0005576|GO:0005577|GO:0005578|GO:0005604|GO:0005615|GO:0005793|GO:0006953|GO:0007044|GO:0007155|GO:0007160|GO:0007161|GO:0007596|GO:0008201|GO:0008360|GO:0009611|GO:0010952|GO:0016324|GO:0016477|GO:0016504|GO:0018149|GO:0030168|GO:0030198|GO:0031012|GO:0031093|GO:0034446|GO:0042060|GO:0050900	ENSG00000041982	-
ENSG00000169469	985.493	4914.77	3245.3	3048.52	468.74	1581.7	1236.58	1095.67	chr1	153003678	153005376	SPRR1B		E7ETD7	small proline-rich protein 1B [Source:HGNC Symbol;Acc:11260]	ENSG00000169469	6699	protein_coding	GO:0001533|GO:0005198|GO:0005737|GO:0008544|GO:0018149|GO:0030216|GO:0030674|GO:0031424	ENSG00000163209|ENSG00000169474	+
ENSG00000161016	977.885	649.514	817.262	814.887	983.882	1154.32	845.263	994.489	chr8	146015150	146017972	RPL8		E9PKU4|E9PKZ0|E9PP36|G3V1A1	ribosomal protein L8 [Source:HGNC Symbol;Acc:10368]	ENSG00000161016	6132	protein_coding	GO:0000184|GO:0003723|GO:0003735|GO:0005622|GO:0005829|GO:0005840|GO:0006412|GO:0006413|GO:0006414|GO:0006415|GO:0006614|GO:0010467|GO:0016032|GO:0016070|GO:0016071|GO:0019058|GO:0019083|GO:0019843|GO:0022625|GO:0044267		-
ENSG00000184009	971.782	1140.93	1078.89	1063.87	831.409	1150.34	1251.62	1077.79	chr17	79476997	79490873	ACTG1		A1E282|A4UCT3|A5GZ75|B3KWQ3|B4E3A4|I3L1U9|I3L3I0|I3L3R2|I3L4N8|J3KT65|K7EM38|Q562Z7|Q6PJ43|Q96DE1|Q96FU6|Q9UE89	actin, gamma 1 [Source:HGNC Symbol;Acc:144]	ENSG00000184009		protein_coding	GO:0005200|GO:0005515|GO:0005524|GO:0005737|GO:0005829|GO:0005856|GO:0006928|GO:0007411|GO:0015629|GO:0030016|GO:0031941|GO:0034329|GO:0034332|GO:0038096|GO:0042802|GO:0045087|GO:0045214|GO:0045216|GO:0070062	ENSG00000075624|ENSG00000107796|ENSG00000115073|ENSG00000123165|ENSG00000138107|ENSG00000143632|ENSG00000159251|ENSG00000163017|ENSG00000169067|ENSG00000169717|ENSG00000184378	-
ENSG00000075624	955.317	1449.85	1381.04	1262.07	702.46	1014.63	1218.07	978.388	chr7	5566782	5603415	ACTB		A1E282|A4UCT3|A5GZ75|B3KWQ3|B4E335|C9JTX5|C9JUM1|C9JZR7|E7EVS6|G5E9R0|Q1KLZ0|Q562Z7|Q6PJ43|Q96DE1|Q96FU6|Q9UE89	actin, beta [Source:HGNC Symbol;Acc:132]	ENSG00000075624	60	protein_coding	GO:0005200|GO:0005515|GO:0005524|GO:0005737|GO:0005829|GO:0005856|GO:0006457|GO:0006928|GO:0007409|GO:0007411|GO:0007596|GO:0014069|GO:0019894|GO:0019901|GO:0030424|GO:0030529|GO:0030863|GO:0030957|GO:0034329|GO:0034332|GO:0035267|GO:0038096|GO:0043234|GO:0044267|GO:0045087|GO:0045216|GO:0050998|GO:0051084|GO:0070062|GO:0070688	ENSG00000107796|ENSG00000115073|ENSG00000123165|ENSG00000138107|ENSG00000143632|ENSG00000159251|ENSG00000163017|ENSG00000169067|ENSG00000169717|ENSG00000184009|ENSG00000184378	-
ENSG00000171858	929.246	393.442	713.757	678.815	822.395	764.458	529.568	705.473	chr20	60962172	60963576	RPS21		Q6FGH5|Q8WVC2|Q9BYK1|Q9BYK2	ribosomal protein S21 [Source:HGNC Symbol;Acc:10409]	ENSG00000171858	6227	protein_coding	GO:0000184|GO:0000447|GO:0000461|GO:0003735|GO:0005622|GO:0005737|GO:0005829|GO:0005840|GO:0006412|GO:0006413|GO:0006414|GO:0006415|GO:0006614|GO:0010467|GO:0015935|GO:0016032|GO:0016070|GO:0016071|GO:0019058|GO:0019083|GO:0022627|GO:0042274|GO:0044267|GO:0047485		+
ENSG00000162244	917.202	421.274	664.772	667.749	853.323	832.446	697.63	794.466	chr3	52027616	52029958	RPL29		C9IYI4|F8WF43|Q6IPI1	ribosomal protein L29 [Source:HGNC Symbol;Acc:10331]	ENSG00000162244	6159	protein_coding	GO:0000184|GO:0003723|GO:0003735|GO:0005622|GO:0005829|GO:0005840|GO:0006412|GO:0006413|GO:0006414|GO:0006415|GO:0006614|GO:0007566|GO:0008201|GO:0010467|GO:0016032|GO:0016070|GO:0016071|GO:0019058|GO:0019083|GO:0022625|GO:0044267		-
ENSG00000186832	911.586	4957.6	3525.68	3131.62	1523.8	2781.01	2198.92	2167.91	chr17	39766030	39772151	KRT16		K7ENV3|K7ENW6	keratin 16 [Source:HGNC Symbol;Acc:6423]	ENSG00000186832	3868	protein_coding	GO:0005198|GO:0005200|GO:0005515|GO:0005882|GO:0007010|GO:0008283|GO:0008544|GO:0010043|GO:0010212|GO:0030855|GO:0045095|GO:0045104|GO:0071944	ENSG00000006059|ENSG00000094796|ENSG00000108417|ENSG00000108759|ENSG00000126337|ENSG00000128422|ENSG00000131737|ENSG00000131738|ENSG00000167916|ENSG00000171345|ENSG00000171346|ENSG00000171360|ENSG00000171401|ENSG00000171446|ENSG00000173908|ENSG00000186393|ENSG00000186395|ENSG00000186847|ENSG00000187242|ENSG00000196859|ENSG00000197079|ENSG00000204889|ENSG00000204897	-
ENSG00000213442	903.886	362.148	553.409	606.481	663.89	749.63	599.98	671.167	chr12	104659056	104659669	RPL18AP3			ribosomal protein L18a pseudogene 3 [Source:HGNC Symbol;Acc:31387]	ENSG00000213442		pseudogene			+
ENSG00000087086	900.859	2714.66	2109.52	1908.35	1263.52	1959.16	2174.33	1799	chr19	49468558	49470135	FTL		B1Q387|B1Q3B3|O00563|Q6DMM8	ferritin, light polypeptide [Source:HGNC Symbol;Acc:3999]	ENSG00000087086	2512	protein_coding	GO:0005506|GO:0005515|GO:0005829|GO:0006826|GO:0006879|GO:0006892|GO:0008043|GO:0008199|GO:0008219|GO:0016491|GO:0042802|GO:0055072|GO:0055085	ENSG00000132446|ENSG00000167996|ENSG00000181867	+
ENSG00000258486	872.045	1935.35	1921.46	1576.28	1470.94	1628.11	2677.59	1925.55	chr14	50053297	50053596	RN7SL1			RNA, 7SL, cytoplasmic 1 [Source:HGNC Symbol;Acc:10038]	ENSG00000258486		antisense			+
ENSG00000215472	840.219	488.341	661.376	663.312	1064.09	986.62	721.343	924.018	chr18	47008051	47017956	RPL17-C18orf32		J3KRB3|J3KRX5|J3KSJ0|J3QQT2|J3QS96	RPL17-C18orf32 readthrough [Source:HGNC Symbol;Acc:44661]	ENSG00000215472		protein_coding	GO:0000184|GO:0003735|GO:0005829|GO:0005840|GO:0006412|GO:0006413|GO:0006414|GO:0006415|GO:0006614|GO:0010467|GO:0015934|GO:0016032|GO:0016070|GO:0016071|GO:0019058|GO:0019083|GO:0022625|GO:0044267	ENSG00000265681	-
ENSG00000177954	831.969	281.013	482.645	531.876	607.963	585.366	575.192	589.507	chr1	153963235	153964626	RPS27		C9J1C5|Q5T4L4	ribosomal protein S27 [Source:HGNC Symbol;Acc:10416]	ENSG00000177954	6232	protein_coding	GO:0000184|GO:0000278|GO:0003677|GO:0003735|GO:0005515|GO:0005622|GO:0005634|GO:0005829|GO:0005840|GO:0006412|GO:0006413|GO:0006414|GO:0006415|GO:0006614|GO:0008270|GO:0008283|GO:0010467|GO:0016032|GO:0016070|GO:0016071|GO:0019058|GO:0019083|GO:0022627|GO:0044267|GO:0046872	ENSG00000185088	+
ENSG00000240342	806.124	408.043	717.294	643.82	803.366	979.495	800.205	861.022	chr12	118683877	118684807	RPS2P5			ribosomal protein S2 pseudogene 5 [Source:HGNC Symbol;Acc:31386]	ENSG00000240342		pseudogene			+
ENSG00000179218	773.285	412.496	514.2	566.66	448.319	475.795	459.519	461.211	chr19	13049392	13055303	CALR		B4E2Y9|K7EJB9|K7EM77	calreticulin [Source:HGNC Symbol;Acc:1455]	ENSG00000179218	811	protein_coding	GO:0000122|GO:0001669|GO:0001849|GO:0001948|GO:0002474|GO:0002479|GO:0002502|GO:0003677|GO:0003729|GO:0005178|GO:0005506|GO:0005509|GO:0005515|GO:0005576|GO:0005578|GO:0005615|GO:0005622|GO:0005634|GO:0005737|GO:0005783|GO:0005788|GO:0005794|GO:0005829|GO:0005844|GO:0006355|GO:0006457|GO:0006611|GO:0006874|GO:0006987|GO:0007050|GO:0007283|GO:0008270|GO:0008284|GO:0009897|GO:0009986|GO:0010033|GO:…	ENSG00000127022|ENSG00000153132|ENSG00000269058	+
ENSG00000133112	757.396	469.486	615.523	614.135	694.784	696.583	617.987	669.784	chr13	45911008	45915505	TPT1		E9PJF7|J3KPG2|Q5W0H4|Q86YH5|Q8TBK7	tumor protein, translationally-controlled 1 [Source:HGNC Symbol;Acc:12022]	ENSG00000133112		protein_coding	GO:0005509|GO:0005515|GO:0005615|GO:0005634|GO:0005654|GO:0005737|GO:0005771|GO:0006816|GO:0006874|GO:0008134|GO:0009615|GO:0019827|GO:0042981|GO:0043066|GO:0045298|GO:1902230|GO:2000384		-
ENSG00000065618	757.29	523.029	551.526	610.615	608.114	431.167	443.404	494.228	chr10	105791044	105845760	COL17A1		A2A2Y8	collagen, type XVII, alpha 1 [Source:HGNC Symbol;Acc:2194]	ENSG00000065618	1308	protein_coding	GO:0005515|GO:0005576|GO:0005581|GO:0005604|GO:0005788|GO:0005886|GO:0005887|GO:0005911|GO:0007160|GO:0008544|GO:0022617|GO:0030056|GO:0030198|GO:0030574|GO:0031581|GO:0034329	ENSG00000142156|ENSG00000142173|ENSG00000158270|ENSG00000163359|ENSG00000168077|ENSG00000172752|ENSG00000206384|ENSG00000206561|ENSG00000215018	-
ENSG00000189334	731.676	730.947	752.787	738.47	797.841	833.982	631.595	754.473	chr1	153586731	153589462	S100A14			S100 calcium binding protein A14 [Source:HGNC Symbol;Acc:18901]	ENSG00000189334	57402	protein_coding	GO:0005509|GO:0005737|GO:0005886|GO:0006915|GO:0015630|GO:0030054|GO:0032496|GO:0034142|GO:0042379|GO:0042742|GO:0048471|GO:0055074|GO:0071624|GO:0090026	ENSG00000189171	-
ENSG00000260342	724.484	370.055	496.4	530.313	676.409	621.289	589.926	629.208	chr16	18799385	18812841	RP11-1035H13.3		H3BN98	Uncharacterized protein [Source:UniProtKB/TrEMBL;Acc:H3BN98]	ENSG00000260342		protein_coding	GO:0003735|GO:0005840|GO:0006412	ENSG00000170540	-
ENSG00000124107	694.347	3425.72	2623.65	2247.91	281.053	899.309	903.419	694.593	chr20	43880880	43883205	SLPI		Q6LDI0	secretory leukocyte peptidase inhibitor [Source:HGNC Symbol;Acc:11092]	ENSG00000124107	6590	protein_coding	GO:0004866|GO:0004867|GO:0005515|GO:0005576|GO:0010951|GO:0019899|GO:0030414|GO:0031012|GO:0032091|GO:0045071		-
ENSG00000185479	688.498	3025.21	1974.07	1895.93	330.018	916.731	711.215	652.655	chr12	52840435	52845910	KRT6B			keratin 6B [Source:HGNC Symbol;Acc:6444]	ENSG00000185479	3854	protein_coding	GO:0005198|GO:0005200|GO:0005882|GO:0007398|GO:0045095	ENSG00000135443|ENSG00000135480|ENSG00000139648|ENSG00000161849|ENSG00000161850|ENSG00000167768|ENSG00000170421|ENSG00000170442|ENSG00000170454|ENSG00000170465|ENSG00000170477|ENSG00000170484|ENSG00000170486|ENSG00000170523|ENSG00000172867|ENSG00000185069|ENSG00000185640|ENSG00000186049|ENSG00000186081|ENSG00000186442|ENSG00000189182|ENSG00000205420|ENSG00000205426	-
ENSG00000112306	687.727	332.563	478.853	499.714	714.924	698.59	563.787	659.1	chr6	133135580	133138703	RPS12			ribosomal protein S12 [Source:HGNC Symbol;Acc:10385]	ENSG00000112306	6206	protein_coding	GO:0000184|GO:0003674|GO:0003735|GO:0005829|GO:0006412|GO:0006413|GO:0006414|GO:0006415|GO:0006614|GO:0010467|GO:0016032|GO:0016070|GO:0016071|GO:0019058|GO:0019083|GO:0022627|GO:0044267		+
ENSG00000058085	675.415	413.151	402.056	496.874	254.977	239.405	309.092	267.825	chr1	183155373	183214035	LAMC2			laminin, gamma 2 [Source:HGNC Symbol;Acc:6493]	ENSG00000058085	3918	protein_coding	GO:0005515|GO:0005576|GO:0005578|GO:0005604|GO:0005607|GO:0005610|GO:0005615|GO:0005938|GO:0007155|GO:0008201|GO:0008544|GO:0016020|GO:0030198|GO:0031581|GO:0034329|GO:0048471	ENSG00000050555|ENSG00000065320|ENSG00000074527|ENSG00000091128|ENSG00000091136|ENSG00000135862|ENSG00000142233|ENSG00000162068|ENSG00000162631|ENSG00000172037|ENSG00000196358|ENSG00000196878	+
ENSG00000198034	661.398	390.74	539.026	530.388	816.636	741.619	540.066	699.44	chrX	71475529	71497150	RPS4X		A6NH36|B2R491|Q96IR1	ribosomal protein S4, X-linked [Source:HGNC Symbol;Acc:10424]	ENSG00000198034	6191	protein_coding	GO:0000184|GO:0003723|GO:0003735|GO:0005622|GO:0005829|GO:0005840|GO:0005844|GO:0006412|GO:0006413|GO:0006414|GO:0006415|GO:0006614|GO:0007275|GO:0008284|GO:0010467|GO:0015935|GO:0016032|GO:0016070|GO:0016071|GO:0019058|GO:0019083|GO:0019843|GO:0022627|GO:0030529|GO:0044267|GO:0045727	ENSG00000129824|ENSG00000157828	-
ENSG00000168028	654.574	219.78	370.467	414.94	510.212	457.05	418.681	461.981	chr3	39448180	39454033	RPSA		C9J9K3|F8WD59	ribosomal protein SA [Source:HGNC Symbol;Acc:6502]	ENSG00000168028		protein_coding	GO:0000028|GO:0000184|GO:0000447|GO:0000461|GO:0003735|GO:0005055|GO:0005515|GO:0005622|GO:0005634|GO:0005737|GO:0005829|GO:0005840|GO:0005886|GO:0006407|GO:0006412|GO:0006413|GO:0006414|GO:0006415|GO:0006614|GO:0007155|GO:0010467|GO:0015935|GO:0016032|GO:0016070|GO:0016071|GO:0019058|GO:0019083|GO:0022627|GO:0030686|GO:0043022|GO:0043236|GO:0044267	ENSG00000205246	+
ENSG00000140988	652.716	308.213	555.992	505.64	560.914	726.105	620.863	635.961	chr16	2012053	2014861	RPS2		E9PM36|E9PMM9|E9PPT0|E9PQD7|H0YEN5|H3BNG3|I3L404|O60249|Q8NI62|Q9BSW5	ribosomal protein S2 [Source:HGNC Symbol;Acc:10404]	ENSG00000140988		protein_coding	GO:0000184|GO:0003723|GO:0003735|GO:0005515|GO:0005654|GO:0005829|GO:0005840|GO:0006412|GO:0006413|GO:0006414|GO:0006415|GO:0006614|GO:0010467|GO:0015935|GO:0016032|GO:0016070|GO:0016071|GO:0017134|GO:0019058|GO:0019083|GO:0022627|GO:0044267		-
ENSG00000124102	649.694	966.157	876.997	830.949	87.1406	186.177	135.258	136.192	chr20	43803517	43805185	PI3			peptidase inhibitor 3, skin-derived [Source:HGNC Symbol;Acc:8947]	ENSG00000124102	5266	protein_coding	GO:0004866|GO:0004867|GO:0005576|GO:0005578|GO:0007620|GO:0010951|GO:0030414		+
ENSG00000124614	645.399	368.876	505.365	506.547	669.05	665.884	519.335	618.09	chr6	34385231	34393902	RPS10		F6U211	ribosomal protein S10 [Source:HGNC Symbol;Acc:10383]	ENSG00000124614	6204	protein_coding	GO:0000184|GO:0005515|GO:0005730|GO:0005829|GO:0005840|GO:0006412|GO:0006413|GO:0006414|GO:0006415|GO:0006614|GO:0010467|GO:0016032|GO:0016070|GO:0016071|GO:0019058|GO:0019083|GO:0022627|GO:0044267	ENSG00000270800	-
ENSG00000074800	611.143	314.319	358.868	428.11	427.658	392.494	335.516	385.223	chr1	8921061	8939308	ENO1		A4UCS8|E2DRY6|K7EM90|Q96GV1|Q9BT62	enolase 1, (alpha) [Source:HGNC Symbol;Acc:3350]	ENSG00000074800	2023	protein_coding	GO:0000015|GO:0000122|GO:0000287|GO:0003677|GO:0003700|GO:0003714|GO:0004634|GO:0005515|GO:0005634|GO:0005737|GO:0005829|GO:0005886|GO:0005975|GO:0006006|GO:0006094|GO:0006096|GO:0006351|GO:0009615|GO:0030308|GO:0031430|GO:0044281|GO:0045892|GO:0070062	ENSG00000108515|ENSG00000111674|ENSG00000188316	-
ENSG00000136942	585.064	386.242	492.287	487.864	634.361	657.648	474.657	588.889	chr9	127620159	127624260	RPL35		F2Z388	ribosomal protein L35 [Source:HGNC Symbol;Acc:10344]	ENSG00000136942	11224	protein_coding	GO:0000184|GO:0003729|GO:0003735|GO:0005622|GO:0005730|GO:0005737|GO:0005829|GO:0005840|GO:0006412|GO:0006413|GO:0006414|GO:0006415|GO:0006614|GO:0010467|GO:0016032|GO:0016070|GO:0016071|GO:0019058|GO:0019083|GO:0022625|GO:0044267		-
ENSG00000084207	584.451	599.366	570.816	584.878	411.418	558.809	480.496	483.574	chr11	67351066	67354131	GSTP1		A8MX94|B2C310|C7DJS1	glutathione S-transferase pi 1 [Source:HGNC Symbol;Acc:4638]	ENSG00000084207	2950	protein_coding	GO:0000302|GO:0002674|GO:0004364|GO:0005515|GO:0005622|GO:0005634|GO:0005737|GO:0005739|GO:0005829|GO:0006469|GO:0006749|GO:0006805|GO:0007417|GO:0008432|GO:0009890|GO:0010804|GO:0019207|GO:0032691|GO:0032720|GO:0032872|GO:0032873|GO:0032930|GO:0035726|GO:0035730|GO:0035731|GO:0035732|GO:0043066|GO:0043124|GO:0043407|GO:0043409|GO:0043508|GO:0044281|GO:0048147|GO:0051771|GO:0060547|GO:0070026|GO:…	ENSG00000134184|ENSG00000134201|ENSG00000134202|ENSG00000168765|ENSG00000213366	+
ENSG00000132470	580.558	295.333	324.577	400.156	366.098	359.472	360.474	362.014	chr17	73717408	73753899	ITGB4		J3QQL2|J3QS11	integrin, beta 4 [Source:HGNC Symbol;Acc:6158]	ENSG00000132470	3691	protein_coding	GO:0004872|GO:0005515|GO:0005604|GO:0005886|GO:0007154|GO:0007155|GO:0007160|GO:0007229|GO:0007275|GO:0008305|GO:0009611|GO:0009925|GO:0009986|GO:0016020|GO:0016021|GO:0030056|GO:0030198|GO:0031252|GO:0031581|GO:0034329|GO:0046847|GO:0048870	ENSG00000082781|ENSG00000105855|ENSG00000115221|ENSG00000139626|ENSG00000150093|ENSG00000160255|ENSG00000198542|ENSG00000259207|ENSG00000259753	+
ENSG00000106211	568.53	4347.06	2608.06	2507.89	1375.26	2311.19	1844.46	1843.64	chr7	75931861	75933612	HSPB1		C9J3N8|F8WE04	heat shock 27kDa protein 1 [Source:HGNC Symbol;Acc:5246]	ENSG00000106211	3315	protein_coding	GO:0000502|GO:0005080|GO:0005515|GO:0005622|GO:0005634|GO:0005737|GO:0005819|GO:0005829|GO:0005856|GO:0005886|GO:0006446|GO:0006469|GO:0006928|GO:0006986|GO:0007243|GO:0008219|GO:0008426|GO:0009615|GO:0009986|GO:0010467|GO:0016070|GO:0016071|GO:0019901|GO:0030018|GO:0032731|GO:0035924|GO:0038033|GO:0042535|GO:0042802|GO:0043066|GO:0043122|GO:0043130|GO:0043292|GO:0043536|GO:0045766|GO:1902176|GO:…	ENSG00000004776|ENSG00000109846|ENSG00000152137|ENSG00000160202|ENSG00000169271|ENSG00000170276|ENSG00000254445	+
ENSG00000266077	564.523	673.671	609.497	615.897	460.493	701.751	778.541	646.929	chr17	79478052	79478135	AC139149.1				ENSG00000266077		miRNA			-
ENSG00000065978	562.708	337.871	394.733	431.771	459.028	476.087	427.831	454.315	chr1	43148098	43168020	YBX1		A0JLU4|C9J5V9	Y box binding protein 1 [Source:HGNC Symbol;Acc:8014]	ENSG00000065978	4904	protein_coding	GO:0000122|GO:0000398|GO:0001701|GO:0003676|GO:0003677|GO:0003690|GO:0003697|GO:0003700|GO:0003723|GO:0005515|GO:0005634|GO:0005654|GO:0005689|GO:0005737|GO:0006355|GO:0006366|GO:0008380|GO:0010467|GO:0010494|GO:0030529|GO:0043231|GO:0045892|GO:0051154|GO:0051781|GO:0070062|GO:0070934|GO:0070937|GO:0071204	ENSG00000006047|ENSG00000060138	+
ENSG00000100316	551.048	300.978	422.901	424.976	611.169	605.117	460.109	558.798	chr22	39708887	39716394	RPL3		B4DN06|B5MCW2|F8WCR1|G5E9G0|H7C422|Q49AJ9|Q8TBW1|Q9BT63|Q9NY85	ribosomal protein L3 [Source:HGNC Symbol;Acc:10332]	ENSG00000100316		protein_coding	GO:0000184|GO:0003723|GO:0003735|GO:0005622|GO:0005730|GO:0005737|GO:0005829|GO:0005840|GO:0006412|GO:0006413|GO:0006414|GO:0006415|GO:0006614|GO:0010467|GO:0016032|GO:0016070|GO:0016071|GO:0019058|GO:0019083|GO:0022625|GO:0044267|GO:0071353	ENSG00000140986	-
ENSG00000108518	547.935	385.961	434.615	456.17	349.577	390.574	408.814	382.988	chr17	4848947	4852356	PFN1		I3L3D5|K7EJ44	profilin 1 [Source:HGNC Symbol;Acc:8881]	ENSG00000108518	5216	protein_coding	GO:0001843|GO:0002576|GO:0003779|GO:0005102|GO:0005515|GO:0005546|GO:0005634|GO:0005737|GO:0005856|GO:0006357|GO:0007596|GO:0008219|GO:0010033|GO:0017048|GO:0030036|GO:0030168|GO:0043005|GO:0045202|GO:0045944|GO:0050434|GO:0051054|GO:0051496|GO:0070064|GO:0071363	ENSG00000070087|ENSG00000196570	-
ENSG00000100097	545.844	93.4782	255.287	298.203	477.213	418.34	287.093	394.215	chr22	38071615	38075813	LGALS1		F8WCQ5|F8WEI7	lectin, galactoside-binding, soluble, 1 [Source:HGNC Symbol;Acc:6561]	ENSG00000100097	3956	protein_coding	GO:0001948|GO:0002317|GO:0004871|GO:0005515|GO:0005578|GO:0005615|GO:0005622|GO:0005634|GO:0005737|GO:0006915|GO:0007165|GO:0009986|GO:0010812|GO:0010977|GO:0016936|GO:0030246|GO:0030395|GO:0031012|GO:0031295|GO:0033555|GO:0034120|GO:0042493|GO:0042803|GO:0042981|GO:0043123|GO:0043236|GO:0045445|GO:0048678|GO:0071333|GO:0071407	ENSG00000100079	+
ENSG00000118181	543.281	279.667	397.231	406.726	526.889	485.212	421.337	477.813	chr11	118886422	118889401	RPS25		E9PK60|E9PQK3	ribosomal protein S25 [Source:HGNC Symbol;Acc:10413]	ENSG00000118181	6230	protein_coding	GO:0000028|GO:0000184|GO:0003723|GO:0003735|GO:0005730|GO:0005737|GO:0005829|GO:0005840|GO:0006412|GO:0006413|GO:0006414|GO:0006415|GO:0006614|GO:0010467|GO:0015935|GO:0016032|GO:0016070|GO:0016071|GO:0019058|GO:0019083|GO:0022627|GO:0044267		-
ENSG00000148303	540.32	253.592	360.669	384.86	456.783	448.422	396.561	433.922	chr9	136215069	136218281	RPL7A		Q5T8U2|Q5T8U3|Q9BY74	ribosomal protein L7a [Source:HGNC Symbol;Acc:10364]	ENSG00000148303		protein_coding	GO:0000184|GO:0003723|GO:0003735|GO:0005515|GO:0005829|GO:0005840|GO:0006412|GO:0006413|GO:0006414|GO:0006415|GO:0006614|GO:0010467|GO:0016020|GO:0016032|GO:0016070|GO:0016071|GO:0019058|GO:0019083|GO:0022625|GO:0042254|GO:0042788|GO:0044267		+
ENSG00000122406	532.801	262.012	335.899	376.904	502.545	489.528	431.07	474.381	chr1	93297582	93307481	RPL5		A2RUM7|B3KTM6|Q5T7N0|Q8WYP1|R4GNJ2	ribosomal protein L5 [Source:HGNC Symbol;Acc:10360]	ENSG00000122406		protein_coding	GO:0000184|GO:0003723|GO:0003735|GO:0005515|GO:0005622|GO:0005634|GO:0005730|GO:0005829|GO:0005840|GO:0006364|GO:0006412|GO:0006413|GO:0006414|GO:0006415|GO:0006614|GO:0008097|GO:0010467|GO:0016032|GO:0016070|GO:0016071|GO:0019058|GO:0019083|GO:0022625|GO:0030529|GO:0042273|GO:0044267		+
ENSG00000263900	521.78	764.93	768.383	685.031	338.692	569.232	797.324	568.416	chr7	5567734	5567817	AC006483.1				ENSG00000263900		miRNA			-
ENSG00000173801	518.585	1611.3	1291.15	1140.34	980.049	1222.45	1039.73	1080.74	chr17	39775692	39943183	JUP		C9J826|C9JK18|C9JKY1|C9JPI2|C9JTX4|F5GWP8|K7ERP3|K7ESE1|Q7KZ86	junction plakoglobin [Source:HGNC Symbol;Acc:6207]	ENSG00000173801	3728	protein_coding	GO:0000902|GO:0002009|GO:0002159|GO:0003136|GO:0003181|GO:0003308|GO:0003713|GO:0005198|GO:0005199|GO:0005488|GO:0005515|GO:0005634|GO:0005737|GO:0005829|GO:0005856|GO:0005882|GO:0005886|GO:0005911|GO:0005913|GO:0005915|GO:0005916|GO:0007016|GO:0007155|GO:0007369|GO:0007398|GO:0007399|GO:0009898|GO:0014704|GO:0015629|GO:0016020|GO:0016323|GO:0016327|GO:0016328|GO:0016331|GO:0016337|GO:0016342|GO:…	ENSG00000168036	-
ENSG00000149273	517.027	224.94	379.055	373.674	635.431	542.986	402.783	527.067	chr11	75110530	75133324	RPS3		E9PJH4|E9PJN9|E9PK82|E9PL09|E9PPU1|E9PQ96|E9PQX2|E9PSF4|F2Z2S8|H0YCJ7|Q9NQS8	ribosomal protein S3 [Source:HGNC Symbol;Acc:10420]	ENSG00000149273	6188	protein_coding	GO:0000184|GO:0003684|GO:0003723|GO:0003729|GO:0003735|GO:0003906|GO:0004519|GO:0005515|GO:0005634|GO:0005737|GO:0005829|GO:0005840|GO:0006412|GO:0006413|GO:0006414|GO:0006415|GO:0006614|GO:0006919|GO:0006974|GO:0010467|GO:0015935|GO:0016032|GO:0016070|GO:0016071|GO:0019058|GO:0019083|GO:0019901|GO:0022627|GO:0030529|GO:0032088|GO:0032587|GO:0044267|GO:0045738|GO:0051018|GO:0051059|GO:0051536|GO:…		+
ENSG00000225972	514.774	348.59	304.979	389.448	538.374	420.132	316.636	425.047	chr1	564442	564813	MTND1P23			MT-ND1 pseudogene 23 [Source:HGNC Symbol;Acc:42092]	ENSG00000225972		pseudogene			+
ENSG00000255633	509.5	689.683	637.1	612.094	668.729	634.701	828.727	710.719	chr6	62284008	62284534	MTRNR2L9			MT-RNR2-like 9 (pseudogene) [Source:HGNC Symbol;Acc:37166]	ENSG00000255633	100463487	protein_coding	GO:0005576|GO:0005737		+
ENSG00000108298	496.919	233.658	342.286	357.621	417.225	414.855	368.582	400.221	chr17	37356536	37360980	RPL19		J3KTE4|J3QL15|J3QR09|Q8IWR8	ribosomal protein L19 [Source:HGNC Symbol;Acc:10312]	ENSG00000108298	6143	protein_coding	GO:0000184|GO:0003723|GO:0003735|GO:0005622|GO:0005829|GO:0005840|GO:0006412|GO:0006413|GO:0006414|GO:0006415|GO:0006614|GO:0010467|GO:0016032|GO:0016070|GO:0016071|GO:0019058|GO:0019083|GO:0022625|GO:0044267		+
ENSG00000089157	495.816	235.919	345.098	358.944	454.31	428.748	380.685	421.248	chr12	120634489	120639038	RPLP0		F8VPE8|F8VQY6|F8VRK7|F8VS58|F8VU65|F8VW21|F8VWS0|F8VWV4|F8VYN4|F8VZS0|F8W1K8|G3V210|Q3B7A4	ribosomal protein, large, P0 [Source:HGNC Symbol;Acc:10371]	ENSG00000089157	6175	protein_coding	GO:0000184|GO:0003723|GO:0003735|GO:0005515|GO:0005622|GO:0005634|GO:0005737|GO:0005829|GO:0005840|GO:0006412|GO:0006413|GO:0006414|GO:0006415|GO:0006614|GO:0010467|GO:0016032|GO:0016070|GO:0016071|GO:0019048|GO:0019058|GO:0019083|GO:0022625|GO:0030529|GO:0042254|GO:0044267		-
ENSG00000198755	494.268	244.514	381.841	373.541	545.341	513.384	406.019	488.248	chr6	35436185	35438562	RPL10A			ribosomal protein L10a [Source:HGNC Symbol;Acc:10299]	ENSG00000198755	4736	protein_coding	GO:0000184|GO:0003723|GO:0003735|GO:0005739|GO:0005829|GO:0006412|GO:0006413|GO:0006414|GO:0006415|GO:0006614|GO:0009653|GO:0010467|GO:0015934|GO:0016032|GO:0016070|GO:0016071|GO:0019058|GO:0019083|GO:0022625|GO:0044267		+
ENSG00000197958	491.244	232.759	352.002	358.668	498.338	497.976	420.895	472.403	chr9	130209953	130213684	RPL12			ribosomal protein L12 [Source:HGNC Symbol;Acc:10302]	ENSG00000197958	6136	protein_coding	GO:0000184|GO:0003723|GO:0003735|GO:0005515|GO:0005829|GO:0005840|GO:0006412|GO:0006413|GO:0006414|GO:0006415|GO:0006614|GO:0010467|GO:0016032|GO:0016070|GO:0016071|GO:0019058|GO:0019083|GO:0022625|GO:0044267		-
ENSG00000182718	490.668	390.557	409.816	430.347	193.949	221.457	247.933	221.113	chr15	60639333	60695082	ANXA2		H0YKL9|H0YKN4|H0YKS4|H0YKV8|H0YKX9|H0YKZ7|H0YL33|H0YLE2|H0YLV6|H0YMD0|H0YMD9|H0YMM1|H0YMT9|H0YMU9|H0YMW4|H0YN28|H0YN42|H0YN52|H0YNA0|H0YNB8|H0YNP5	annexin A2 [Source:HGNC Symbol;Acc:537]	ENSG00000182718	302	protein_coding	GO:0001525|GO:0001726|GO:0001934|GO:0004859|GO:0005509|GO:0005515|GO:0005544|GO:0005546|GO:0005604|GO:0005737|GO:0005769|GO:0005811|GO:0005886|GO:0005938|GO:0007589|GO:0008092|GO:0017137|GO:0019897|GO:0030199|GO:0030496|GO:0031012|GO:0031340|GO:0031982|GO:0035749|GO:0042383|GO:0042470|GO:0042730|GO:0043220|GO:0043234|GO:0044354|GO:0048146|GO:0048471|GO:0051099|GO:0070062|GO:0071229|GO:0072661	ENSG00000104537|ENSG00000109511|ENSG00000122359|ENSG00000135046|ENSG00000138279|ENSG00000138772|ENSG00000143412|ENSG00000150165|ENSG00000164111|ENSG00000165390|ENSG00000186807|ENSG00000196975|ENSG00000197043	-
ENSG00000196878	489.57	466.461	585.551	513.86	478.234	463.083	525.071	488.796	chr1	209788215	209825811	LAMB3		Q5THA1	laminin, beta 3 [Source:HGNC Symbol;Acc:6490]	ENSG00000196878	3914	protein_coding	GO:0005198|GO:0005515|GO:0005576|GO:0005604|GO:0005610|GO:0007155|GO:0008544|GO:0030198|GO:0031581|GO:0032403|GO:0034329|GO:0050873	ENSG00000050555|ENSG00000058085|ENSG00000065320|ENSG00000074527|ENSG00000091128|ENSG00000091136|ENSG00000135862|ENSG00000142233|ENSG00000162068|ENSG00000162631|ENSG00000172037|ENSG00000196358	-
ENSG00000163220	474.78	355.939	441.228	423.982	81.4299	132.157	184.413	132.667	chr1	153330330	153333503	S100A9			S100 calcium binding protein A9 [Source:HGNC Symbol;Acc:10499]	ENSG00000163220	6280	protein_coding	GO:0001816|GO:0002523|GO:0002544|GO:0004871|GO:0005509|GO:0005515|GO:0005576|GO:0005615|GO:0005634|GO:0005737|GO:0005829|GO:0005856|GO:0005886|GO:0006914|GO:0006919|GO:0006954|GO:0007165|GO:0007267|GO:0008017|GO:0008270|GO:0010043|GO:0016209|GO:0030307|GO:0030593|GO:0032119|GO:0032496|GO:0032602|GO:0035662|GO:0042742|GO:0045087|GO:0045471|GO:0050544|GO:0050729|GO:0050786|GO:0050832|GO:0051092|GO:…	ENSG00000160307|ENSG00000160678|ENSG00000163191|ENSG00000163221|ENSG00000163993|ENSG00000171643|ENSG00000188015|ENSG00000196154|ENSG00000196420|ENSG00000196754|ENSG00000197747|ENSG00000197956	+
ENSG00000169100	463.73	254.545	326.233	348.169	475.198	513.271	340.25	442.906	chrX	1505045	1511617	SLC25A6		I7HJJ0|Q59EI9|Q6I9V5	solute carrier family 25 (mitochondrial carrier; adenine nucleotide translocator), member 6 [Source:HGNC Symbol;Acc:10992]	ENSG00000169100	293	protein_coding	GO:0005215|GO:0005471|GO:0005743|GO:0005744|GO:0006112|GO:0006626|GO:0006915|GO:0016021|GO:0016032|GO:0019048|GO:0019058|GO:0044267|GO:0044281|GO:0046732|GO:0050796|GO:0055085	ENSG00000005022|ENSG00000151475|ENSG00000151729	-
ENSG00000103257	461.564	273.491	312.512	349.189	745.105	611.664	546.508	634.426	chr16	87863629	87903094	SLC7A5			solute carrier family 7 (amino acid transporter light chain, L system), member 5 [Source:HGNC Symbol;Acc:11063]	ENSG00000103257	8140	protein_coding	GO:0003333|GO:0005829|GO:0005886|GO:0006520|GO:0006810|GO:0006811|GO:0006865|GO:0007399|GO:0007596|GO:0015171|GO:0015175|GO:0015179|GO:0015804|GO:0015807|GO:0016020|GO:0016021|GO:0016324|GO:0030154|GO:0042605|GO:0050900|GO:0055085	ENSG00000021488|ENSG00000092068|ENSG00000103064|ENSG00000130876|ENSG00000151012|ENSG00000155465|ENSG00000164893	-
ENSG00000229117	457.522	234.603	324.373	338.833	421.831	405.881	404.439	410.717	chr12	56510370	56511727	RPL41			ribosomal protein L41 [Source:HGNC Symbol;Acc:10354]	ENSG00000229117	6171	protein_coding	GO:0000184|GO:0003723|GO:0003735|GO:0005829|GO:0005840|GO:0006412|GO:0006413|GO:0006414|GO:0006415|GO:0006614|GO:0010467|GO:0016032|GO:0016070|GO:0016071|GO:0019058|GO:0019083|GO:0022625|GO:0044267		+
ENSG00000142937	457.338	199.271	305.838	320.816	453.629	434.857	348.321	412.269	chr1	45240923	45244451	RPS8		Q5JR94|Q5JR95|Q9BS10	ribosomal protein S8 [Source:HGNC Symbol;Acc:10441]	ENSG00000142937		protein_coding	GO:0000184|GO:0000462|GO:0003735|GO:0005622|GO:0005737|GO:0005829|GO:0005840|GO:0006412|GO:0006413|GO:0006414|GO:0006415|GO:0006614|GO:0010467|GO:0016032|GO:0016070|GO:0016071|GO:0019058|GO:0019083|GO:0022627|GO:0030529|GO:0044267		+
ENSG00000170889	450.526	235.656	336.742	340.975	499.747	496.479	345.508	447.245	chr19	54704610	54752862	RPS9		A8MXK4|B5MCT8|C9JM19|F2Z3C0	ribosomal protein S9 [Source:HGNC Symbol;Acc:10442]	ENSG00000170889	6203	protein_coding	GO:0000184|GO:0003723|GO:0003735|GO:0005515|GO:0005622|GO:0005730|GO:0005737|GO:0005829|GO:0005840|GO:0006412|GO:0006413|GO:0006414|GO:0006415|GO:0006417|GO:0006614|GO:0008284|GO:0010467|GO:0015935|GO:0016032|GO:0016070|GO:0016071|GO:0019058|GO:0019083|GO:0019843|GO:0022627|GO:0030529|GO:0044267|GO:0045182		+
ENSG00000234851	446.303	157.42	260.35	288.024	333.354	299.044	238.392	290.263	chr3	161146915	161147398	RP11-3P17.3				ENSG00000234851		pseudogene			-
ENSG00000205542	443.692	942.104	764.384	716.727	357.032	538.669	687.078	527.593	chrX	12993227	12995346	TMSB4X		A2VCK8|Q0P5N8|Q0P5P4|Q0P5Q0|Q0P5T0|Q0P5U7	thymosin beta 4, X-linked [Source:HGNC Symbol;Acc:11881]	ENSG00000205542	7114	protein_coding	GO:0002576|GO:0003779|GO:0005515|GO:0005576|GO:0005737|GO:0005856|GO:0007010|GO:0007596|GO:0030036|GO:0030168|GO:0031093|GO:0042989	ENSG00000034510|ENSG00000154620|ENSG00000158164|ENSG00000158427	+
ENSG00000150991	439.298	388.392	471.65	433.113	355.133	372.669	433.357	387.053	chr12	125396150	125401914	UBC		A8CGI2|F5GXK7|F5GYU3|F5GZ39|F5H041|F5H265|F5H2Z3|F5H388|F5H6Q2|F5H747|J3QKN0|J3QS39|J3QSA3|M0R1V7|Q5PY61|Q96C32|Q9UFQ0	ubiquitin C [Source:HGNC Symbol;Acc:12468]	ENSG00000150991	7316	protein_coding	GO:0000082|GO:0000122|GO:0000187|GO:0000209|GO:0000278|GO:0002020|GO:0002224|GO:0002474|GO:0002479|GO:0002755|GO:0002756|GO:0005515|GO:0005654|GO:0005829|GO:0005886|GO:0006281|GO:0006351|GO:0006367|GO:0006915|GO:0006977|GO:0007141|GO:0007144|GO:0007173|GO:0007179|GO:0007219|GO:0007220|GO:0007249|GO:0007254|GO:0008543|GO:0008584|GO:0008585|GO:0010008|GO:0010467|GO:0010992|GO:0016032|GO:0016070|GO:…	ENSG00000170315|ENSG00000221983|ENSG00000263563	-
ENSG00000269968	433.482	156.384	212.582	267.483	191.584	198.523	184.053	191.387	chr12	6646960	6647536	RP5-940J5.9				ENSG00000269968		antisense			-
ENSG00000142676	424.568	240.868	324.25	329.895	470.651	418.062	313.735	400.816	chr1	24018269	24022915	RPL11		Q5VVC8|Q5VVC9|Q5VVD0	ribosomal protein L11 [Source:HGNC Symbol;Acc:10301]	ENSG00000142676	6135	protein_coding	GO:0000184|GO:0003723|GO:0003735|GO:0005515|GO:0005730|GO:0005829|GO:0005840|GO:0006364|GO:0006412|GO:0006413|GO:0006414|GO:0006415|GO:0006605|GO:0006614|GO:0010467|GO:0016032|GO:0016070|GO:0016071|GO:0019058|GO:0019083|GO:0019843|GO:0022625|GO:0034504|GO:0042273|GO:0044267		+
ENSG00000137440	411.367	108.071	203.691	241.043	322.81	239.811	220.999	261.207	chr4	15937192	15940363	FGFBP1			fibroblast growth factor binding protein 1 [Source:HGNC Symbol;Acc:19695]	ENSG00000137440	9982	protein_coding	GO:0005515|GO:0005576|GO:0005615|GO:0005886|GO:0007165|GO:0007267|GO:0008201|GO:0008284|GO:0008285|GO:0009986|GO:0017134|GO:0045743		-
ENSG00000137818	407.901	197.656	284.897	296.818	339.026	340.731	318.736	332.831	chr15	69745123	69748255	RPLP1		H0YL57|Q7Z612	ribosomal protein, large, P1 [Source:HGNC Symbol;Acc:10372]	ENSG00000137818	6176	protein_coding	GO:0000184|GO:0003723|GO:0003735|GO:0005515|GO:0005622|GO:0005737|GO:0005829|GO:0005840|GO:0006412|GO:0006413|GO:0006414|GO:0006415|GO:0006614|GO:0010467|GO:0016032|GO:0016070|GO:0016071|GO:0019058|GO:0019083|GO:0022625|GO:0044267		+
ENSG00000255823	396.119	375.657	420.947	397.575	545.966	423.644	499.488	489.7	chr11	10529434	10530723	MTRNR2L8			MT-RNR2-like 8 [Source:HGNC Symbol;Acc:37165]	ENSG00000255823	100463486	protein_coding	GO:0005576|GO:0005737		-
ENSG00000196205	395.689	314.134	422.495	377.439	579.364	513.399	493.091	528.618	chr9	135894816	135896553	EEF1A1P5			eukaryotic translation elongation factor 1 alpha 1 pseudogene 5 [Source:HGNC Symbol;Acc:3200]	ENSG00000196205		pseudogene			+
ENSG00000174444	395.454	216.944	310.184	307.527	474.702	423.892	337.512	412.035	chr15	66790355	66816870	RPL4		H3BM89|H3BTP7|H3BU31	ribosomal protein L4 [Source:HGNC Symbol;Acc:10353]	ENSG00000174444		protein_coding	GO:0000184|GO:0003723|GO:0003735|GO:0005515|GO:0005634|GO:0005730|GO:0005737|GO:0005829|GO:0005840|GO:0006412|GO:0006413|GO:0006414|GO:0006415|GO:0006614|GO:0010467|GO:0016032|GO:0016070|GO:0016071|GO:0019058|GO:0019083|GO:0022625|GO:0030529|GO:0044267		-
ENSG00000188846	394.947	216.187	299.597	303.577	397.375	379.445	311.391	362.737	chr3	40498783	40503861	RPL14		E7EPB3|F8WDZ7|Q6IPH7	ribosomal protein L14 [Source:HGNC Symbol;Acc:10305]	ENSG00000188846	9045	protein_coding	GO:0000184|GO:0003723|GO:0003735|GO:0005515|GO:0005622|GO:0005737|GO:0005829|GO:0005840|GO:0006364|GO:0006412|GO:0006413|GO:0006414|GO:0006415|GO:0006614|GO:0010467|GO:0016032|GO:0016070|GO:0016071|GO:0019058|GO:0019083|GO:0022625|GO:0042273|GO:0044267		+
ENSG00000137801	393.733	189.473	281.85	288.352	114.883	134.687	238.625	162.732	chr15	39873280	39891667	THBS1		A0PJG0|A8MZG1|Q7KYY3	thrombospondin 1 [Source:HGNC Symbol;Acc:11785]	ENSG00000137801	7057	protein_coding	GO:0000187|GO:0001666|GO:0001786|GO:0001937|GO:0001948|GO:0001953|GO:0001968|GO:0002040|GO:0002544|GO:0002576|GO:0002581|GO:0002605|GO:0003151|GO:0003197|GO:0003417|GO:0005178|GO:0005509|GO:0005515|GO:0005576|GO:0005577|GO:0005615|GO:0005737|GO:0006954|GO:0006955|GO:0007050|GO:0007155|GO:0007596|GO:0008201|GO:0009612|GO:0009749|GO:0009897|GO:0009986|GO:0010595|GO:0010596|GO:0010748|GO:0010751|GO:…	ENSG00000105664|ENSG00000113296|ENSG00000169231|ENSG00000186340	+
ENSG00000044574	391.756	248.058	370.617	336.81	591.262	496.63	540.285	542.726	chr9	127997132	128003609	HSPA5			heat shock 70kDa protein 5 (glucose-regulated protein, 78kDa) [Source:HGNC Symbol;Acc:5238]	ENSG00000044574	3309	protein_coding	GO:0000902|GO:0002576|GO:0005509|GO:0005515|GO:0005524|GO:0005634|GO:0005783|GO:0005788|GO:0005789|GO:0005793|GO:0006200|GO:0006983|GO:0006987|GO:0007596|GO:0008180|GO:0009986|GO:0016887|GO:0019904|GO:0021589|GO:0021680|GO:0030168|GO:0030176|GO:0030433|GO:0030496|GO:0030512|GO:0030674|GO:0030968|GO:0031398|GO:0031625|GO:0034663|GO:0042149|GO:0042470|GO:0043022|GO:0043066|GO:0044267|GO:0051082|GO:…	ENSG00000109971|ENSG00000113013|ENSG00000126803|ENSG00000155304|ENSG00000173110|ENSG00000204388|ENSG00000204389|ENSG00000204390	-
ENSG00000008988	389.233	191.156	256.229	278.873	336.05	325.899	268.188	310.046	chr8	56979854	56987069	RPS20		E5RIP1|E5RJX2|G3XAN0	ribosomal protein S20 [Source:HGNC Symbol;Acc:10405]	ENSG00000008988		protein_coding	GO:0000184|GO:0003723|GO:0003735|GO:0005515|GO:0005737|GO:0005829|GO:0005840|GO:0006412|GO:0006413|GO:0006414|GO:0006415|GO:0006614|GO:0010467|GO:0015935|GO:0016032|GO:0016070|GO:0016071|GO:0019058|GO:0019083|GO:0022627|GO:0044267		-
ENSG00000188643	379.522	509.161	415.821	434.835	269.733	353.175	294.292	305.733	chr1	153579362	153585621	S100A16			S100 calcium binding protein A16 [Source:HGNC Symbol;Acc:20441]	ENSG00000188643	140576	protein_coding	GO:0005509|GO:0005634|GO:0005730|GO:0005737|GO:0005829|GO:0005886|GO:0042803|GO:0051592		-
ENSG00000099194	378.32	204.986	218.465	267.257	275.578	209.735	225.818	237.044	chr10	102106881	102124591	SCD			stearoyl-CoA desaturase (delta-9-desaturase) [Source:HGNC Symbol;Acc:10571]	ENSG00000099194	6319	protein_coding	GO:0004768|GO:0005506|GO:0005783|GO:0005789|GO:0006629|GO:0006633|GO:0016021	ENSG00000145284	+
ENSG00000137154	377.077	191.984	285.443	284.835	455.979	384.607	302.892	381.159	chr9	19375713	19380252	RPS6		A2A3R5|A2A3R6|A2A3R7	ribosomal protein S6 [Source:HGNC Symbol;Acc:10429]	ENSG00000137154	6194	protein_coding	GO:0000028|GO:0000184|GO:0003735|GO:0005515|GO:0005622|GO:0005634|GO:0005730|GO:0005737|GO:0005829|GO:0005840|GO:0006364|GO:0006412|GO:0006413|GO:0006414|GO:0006415|GO:0006614|GO:0008286|GO:0010467|GO:0015935|GO:0016032|GO:0016070|GO:0016071|GO:0019058|GO:0019083|GO:0019901|GO:0022627|GO:0030529|GO:0031929|GO:0042274|GO:0042593|GO:0043065|GO:0044267		-
ENSG00000011052	371.286	227.662	272.484	290.477	262.737	310.986	272.534	282.085	chr17	49230951	49249105	NME2		C9K028|E7ERL0|F6XY72|J3KPD9|Q32Q12|Q6FHN3	NME/NM23 nucleoside diphosphate kinase 2 [Source:HGNC Symbol;Acc:7850]	ENSG00000011052		protein_coding	GO:0000977|GO:0001726|GO:0002762|GO:0003677|GO:0003697|GO:0003700|GO:0004550|GO:0004673|GO:0005515|GO:0005524|GO:0005634|GO:0005737|GO:0005739|GO:0005813|GO:0005829|GO:0006165|GO:0006183|GO:0006228|GO:0006241|GO:0006351|GO:0006355|GO:0007155|GO:0007229|GO:0007595|GO:0009142|GO:0010629|GO:0010976|GO:0014075|GO:0015949|GO:0016020|GO:0019215|GO:0019901|GO:0021766|GO:0030027|GO:0033574|GO:0035690|GO:…	ENSG00000086288|ENSG00000103024|ENSG00000103202|ENSG00000112981|ENSG00000143156|ENSG00000172113|ENSG00000181322|ENSG00000239672|ENSG00000243678	+
ENSG00000105193	368.243	202.733	271.945	280.974	410.882	411.903	271.527	364.771	chr19	39923847	39926588	RPS16		M0QX76|M0R1M5|M0R210|M0R3H0|Q6IPX4	ribosomal protein S16 [Source:HGNC Symbol;Acc:10396]	ENSG00000105193	6217	protein_coding	GO:0000184|GO:0003723|GO:0003735|GO:0005829|GO:0005840|GO:0006364|GO:0006412|GO:0006413|GO:0006414|GO:0006415|GO:0006614|GO:0010467|GO:0015935|GO:0016032|GO:0016070|GO:0016071|GO:0019058|GO:0019083|GO:0022627|GO:0042274|GO:0044267		-
ENSG00000227063	367.788	173.709	271.812	271.103	304.831	310.847	295.752	303.81	chr20	21735866	21736171	RPL41P1			ribosomal protein L41 pseudogene 1 [Source:HGNC Symbol;Acc:10356]	ENSG00000227063		pseudogene			+
ENSG00000176340	346.728	220.715	236.56	268.001	151.753	212.771	199.879	188.134	chr11	63742079	63744015	COX8A		Q53XN1	cytochrome c oxidase subunit VIIIA (ubiquitous) [Source:HGNC Symbol;Acc:2294]	ENSG00000176340	1351	protein_coding	GO:0004129|GO:0005743|GO:0006091|GO:0016021|GO:0022904|GO:0044237|GO:0044281	ENSG00000256100	+
ENSG00000255508	345.906	213.926	270.461	276.764	425.018	380.229	281.026	362.091	chr11	62327075	62359003	MIR3654		C9JBX0|H3BRB1	microRNA 3654 [Source:HGNC Symbol;Acc:38896]	ENSG00000255508	100500804	protein_coding	GO:0000166|GO:0003676	ENSG00000083223|ENSG00000107951|ENSG00000134744|ENSG00000149016|ENSG00000164329	-
ENSG00000168209	342.849	157.289	287.024	262.387	566.324	472.019	338.582	458.975	chr10	74033678	74035794	DDIT4			DNA-damage-inducible transcript 4 [Source:HGNC Symbol;Acc:24944]	ENSG00000168209	54541	protein_coding	GO:0001666|GO:0001764|GO:0005622|GO:0005737|GO:0005739|GO:0005829|GO:0007420|GO:0008283|GO:0009968|GO:0010741|GO:0010801|GO:0030182|GO:0032007|GO:0033137|GO:0042771|GO:0043241|GO:0045820|GO:0048011|GO:0051607|GO:0071889|GO:0072593|GO:1901216	ENSG00000145358	+
ENSG00000177600	336.261	187.631	236.293	253.395	227.737	277.814	228.879	244.81	chr11	809647	812880	RPLP2			ribosomal protein, large, P2 [Source:HGNC Symbol;Acc:10377]	ENSG00000177600		protein_coding	GO:0000184|GO:0003723|GO:0003735|GO:0005622|GO:0005829|GO:0005840|GO:0006412|GO:0006413|GO:0006414|GO:0006415|GO:0006614|GO:0010467|GO:0016032|GO:0016070|GO:0016071|GO:0019058|GO:0019083|GO:0022625|GO:0044267		+
ENSG00000160691	331.155	127.064	152.539	203.586	201.835	183.33	146.246	177.137	chr1	154934774	154946871	SHC1		B4DL02|Q5T181|Q5T182|Q5T187|Q5T188|Q8NFT0|Q8NFT1	SHC (Src homology 2 domain containing) transforming protein 1 [Source:HGNC Symbol;Acc:10840]	ENSG00000160691	6464	protein_coding	GO:0000165|GO:0000187|GO:0001525|GO:0004713|GO:0005068|GO:0005154|GO:0005158|GO:0005159|GO:0005168|GO:0005515|GO:0005543|GO:0005759|GO:0005829|GO:0005886|GO:0006987|GO:0007173|GO:0007176|GO:0007265|GO:0007507|GO:0007596|GO:0008284|GO:0008286|GO:0008543|GO:0016337|GO:0030168|GO:0030968|GO:0030971|GO:0031532|GO:0035556|GO:0038095|GO:0040008|GO:0044267|GO:0045087|GO:0045740|GO:0046875|GO:0048011|GO:…	ENSG00000129946|ENSG00000148082|ENSG00000185634	-
ENSG00000126432	329.38	421.932	375.337	375.549	435.596	500.289	323.56	419.815	chr11	64085560	64089283	PRDX5			peroxiredoxin 5 [Source:HGNC Symbol;Acc:9355]	ENSG00000126432	25824	protein_coding	GO:0001016|GO:0004601|GO:0005102|GO:0005634|GO:0005737|GO:0005739|GO:0005777|GO:0005782|GO:0005829|GO:0006954|GO:0006979|GO:0016209|GO:0016480|GO:0016491|GO:0031410|GO:0032967|GO:0034614|GO:0042744|GO:0043027|GO:0043066|GO:0043154|GO:0043231|GO:0046983|GO:0048471|GO:0051354|GO:0051920|GO:0055114|GO:0060785|GO:0070995|GO:0072541|GO:2001057|GO:2001141		+
ENSG00000115884	327.152	309.147	253.561	296.62	259.076	252.863	240.833	250.924	chr2	20400558	20425194	SDC1		E9PHH3|F8WCX9|H7C1K4	syndecan 1 [Source:HGNC Symbol;Acc:10658]	ENSG00000115884	6382	protein_coding	GO:0001523|GO:0001657|GO:0001948|GO:0005515|GO:0005576|GO:0005737|GO:0005796|GO:0005886|GO:0005887|GO:0005925|GO:0005975|GO:0006024|GO:0006027|GO:0006954|GO:0007603|GO:0008022|GO:0008092|GO:0009636|GO:0009897|GO:0009986|GO:0010033|GO:0016020|GO:0030198|GO:0030203|GO:0030204|GO:0042060|GO:0042157|GO:0042476|GO:0042542|GO:0043202|GO:0043234|GO:0044281|GO:0048627|GO:0051384|GO:0051591|GO:0051592|GO:…	ENSG00000124145|ENSG00000162512|ENSG00000169439	-
ENSG00000175061	325.749	175.585	239.027	246.787	408.057	350.875	270.517	343.15	chr17	16342136	16381992	C17orf76-AS1			C17orf76 antisense RNA 1 [Source:HGNC Symbol;Acc:28619]	ENSG00000175061		processed_transcript			+
ENSG00000105640	320.473	133.284	204.555	219.437	261.453	271.911	220.417	251.26	chr19	17970685	17974962	RPL18A		B4DUV3|M0R0P7|M0R117|M0R1A7|M0R3D6|Q76N54	ribosomal protein L18a [Source:HGNC Symbol;Acc:10311]	ENSG00000105640		protein_coding	GO:0000184|GO:0003723|GO:0003735|GO:0005829|GO:0005840|GO:0006412|GO:0006413|GO:0006414|GO:0006415|GO:0006614|GO:0010467|GO:0016032|GO:0016070|GO:0016071|GO:0019058|GO:0019083|GO:0022625|GO:0044267		+
ENSG00000169474	312.119	1227.83	862.81	800.92	62.9307	307.016	286.594	218.847	chr1	152956557	152958289	SPRR1A			small proline-rich protein 1A [Source:HGNC Symbol;Acc:11259]	ENSG00000169474	6698	protein_coding	GO:0001533|GO:0005198|GO:0005515|GO:0005737|GO:0008544|GO:0018149|GO:0030216|GO:0030674|GO:0031424	ENSG00000163209|ENSG00000169469	+
ENSG00000165502	311.56	243.466	222.214	259.08	284.005	262.987	201.34	249.444	chr14	50085237	50087403	RPL36AL		R4GN19	ribosomal protein L36a-like [Source:HGNC Symbol;Acc:10346]	ENSG00000165502	6166	protein_coding	GO:0003735|GO:0005622|GO:0005840|GO:0006412	ENSG00000241343|ENSG00000257529	-
ENSG00000197747	310.286	320.375	309.428	313.363	147.967	220.497	193.256	187.24	chr1	151955391	151966866	S100A10		D3DV26	S100 calcium binding protein A10 [Source:HGNC Symbol;Acc:10487]	ENSG00000197747	6281	protein_coding	GO:0005509|GO:0019897|GO:0051099|GO:0071229	ENSG00000160307|ENSG00000160678|ENSG00000163191|ENSG00000163220|ENSG00000163221|ENSG00000163993|ENSG00000171643|ENSG00000188015|ENSG00000196154|ENSG00000196420|ENSG00000196754|ENSG00000197956	-
ENSG00000121552	308.598	462.808	494.272	421.893	158.789	250.601	336.203	248.531	chr3	122044091	122060819	CSTA		C9J0E4|Q6IB90	cystatin A (stefin A) [Source:HGNC Symbol;Acc:2481]	ENSG00000121552	1475	protein_coding	GO:0001533|GO:0002020|GO:0004869|GO:0005198|GO:0005622|GO:0005634|GO:0005737|GO:0010466|GO:0016337|GO:0018149|GO:0030216|GO:0030674	ENSG00000160213	+
ENSG00000196924	307.479	279.554	299.203	295.412	292.714	285.473	370.174	316.12	chrX	153576892	153603006	FLNA		E9PHF0|F8WE98|H0Y5C6|Q5HY54|Q60FE5|Q60FE6|Q6NXF2|Q86TQ3|Q8TES4|Q96C61	filamin A, alpha [Source:HGNC Symbol;Acc:3754]	ENSG00000196924	2316	protein_coding	GO:0001837|GO:0001948|GO:0002576|GO:0003779|GO:0004871|GO:0005080|GO:0005515|GO:0005576|GO:0005634|GO:0005737|GO:0005802|GO:0005829|GO:0005884|GO:0005886|GO:0005938|GO:0007195|GO:0007596|GO:0008134|GO:0015629|GO:0017048|GO:0017160|GO:0030036|GO:0030168|GO:0030863|GO:0031267|GO:0031523|GO:0031532|GO:0031852|GO:0034329|GO:0034394|GO:0034988|GO:0042177|GO:0042384|GO:0042789|GO:0042803|GO:0042993|GO:…	ENSG00000128591|ENSG00000136068	-
ENSG00000147604	305.502	191.392	230	242.298	405.142	351.151	213.51	323.268	chr8	74202506	74208024	RPL7		A8MUD9|C9JIJ5|C9JZ88	ribosomal protein L7 [Source:HGNC Symbol;Acc:10363]	ENSG00000147604	6129	protein_coding	GO:0000184|GO:0003677|GO:0003723|GO:0003729|GO:0003735|GO:0005515|GO:0005829|GO:0006364|GO:0006412|GO:0006413|GO:0006414|GO:0006415|GO:0006614|GO:0010467|GO:0016032|GO:0016070|GO:0016071|GO:0019058|GO:0019083|GO:0022625|GO:0030529|GO:0042273|GO:0042803|GO:0044267	ENSG00000146223	-
ENSG00000067225	305.193	225.508	202.487	244.396	180.801	173.174	154.17	169.382	chr15	72491370	72524164	PKM		H3BN34|H3BQ34|H3BQZ3|H3BT25|H3BTJ2|H3BTN5|H3BU13|H3BUW1|Q504U3|Q8WUW7|Q9UKK4	pyruvate kinase, muscle [Source:HGNC Symbol;Acc:9021]	ENSG00000067225	5315	protein_coding	GO:0000287|GO:0003824|GO:0004743|GO:0005515|GO:0005524|GO:0005634|GO:0005737|GO:0005739|GO:0005829|GO:0005886|GO:0005929|GO:0005975|GO:0006006|GO:0006096|GO:0012501|GO:0030955|GO:0044281|GO:0070062	ENSG00000143627	-
ENSG00000182899	303.365	162.734	205.537	223.879	287.173	261.062	227.611	258.616	chr3	197676858	197683481	RPL35A		C9K025|F8WB72|F8WBS5	ribosomal protein L35a [Source:HGNC Symbol;Acc:10345]	ENSG00000182899	6165	protein_coding	GO:0000049|GO:0000184|GO:0003735|GO:0005622|GO:0005829|GO:0005840|GO:0006364|GO:0006412|GO:0006413|GO:0006414|GO:0006415|GO:0006614|GO:0010467|GO:0016032|GO:0016070|GO:0016071|GO:0019058|GO:0019083|GO:0022625|GO:0042273|GO:0044267		+
ENSG00000186468	300.462	171.395	258.643	243.5	394.08	317.048	233.261	314.796	chr5	81569177	81574396	RPS23		A8K517|D6R9I7|D6RD47|D6RDJ2|D6RIX0	ribosomal protein S23 [Source:HGNC Symbol;Acc:10410]	ENSG00000186468	6228	protein_coding	GO:0000184|GO:0003674|GO:0003735|GO:0005515|GO:0005622|GO:0005829|GO:0005840|GO:0006412|GO:0006413|GO:0006414|GO:0006415|GO:0006614|GO:0010467|GO:0015935|GO:0016032|GO:0016070|GO:0016071|GO:0019058|GO:0019083|GO:0022627|GO:0044267		-
ENSG00000168653	300.102	277.778	290.554	289.478	228.637	237.377	188.725	218.247	chr1	39491990	39500308	NDUFS5		Q6IBA0	NADH dehydrogenase (ubiquinone) Fe-S protein 5, 15kDa (NADH-coenzyme Q reductase) [Source:HGNC Symbol;Acc:7712]	ENSG00000168653	4725	protein_coding	GO:0005739|GO:0005743|GO:0005747|GO:0005758|GO:0006120|GO:0008137|GO:0022904|GO:0032981|GO:0044237|GO:0044281		+
ENSG00000147403	297.963	125.452	198.027	207.147	258.269	252.866	245.607	252.247	chrX	153618315	153637504	RPL10		A6QRI9|B8A6G2|F8W7C6|H7C123|H7C2C5|H7C2U2	ribosomal protein L10 [Source:HGNC Symbol;Acc:10298]	ENSG00000147403		protein_coding	GO:0000184|GO:0003735|GO:0005515|GO:0005622|GO:0005783|GO:0005829|GO:0005840|GO:0006412|GO:0006413|GO:0006414|GO:0006415|GO:0006614|GO:0010467|GO:0016032|GO:0016070|GO:0016071|GO:0019058|GO:0019083|GO:0022625|GO:0044267	ENSG00000165496	+
ENSG00000142192	296.279	262.654	274.076	277.67	268.629	219.289	240.645	242.854	chr21	27252861	27543446	APP		B7Z313|E9PEV0|E9PG40|H7C104|L7XCZ9|L7XE61	amyloid beta (A4) precursor protein [Source:HGNC Symbol;Acc:620]	ENSG00000142192	351	protein_coding	GO:0000085|GO:0001967|GO:0002576|GO:0003677|GO:0004867|GO:0005102|GO:0005515|GO:0005576|GO:0005737|GO:0005794|GO:0005829|GO:0005886|GO:0005887|GO:0005905|GO:0006378|GO:0006417|GO:0006468|GO:0006878|GO:0006897|GO:0006979|GO:0007155|GO:0007176|GO:0007219|GO:0007409|GO:0007596|GO:0007617|GO:0007626|GO:0008088|GO:0008201|GO:0008203|GO:0008344|GO:0008542|GO:0009986|GO:0010468|GO:0010952|GO:0010971|GO:…	ENSG00000084234|ENSG00000105290	-
ENSG00000166794	292.501	145.033	218.673	218.736	244.104	212.124	240.973	232.4	chr15	64448011	64455404	PPIB			peptidylprolyl isomerase B (cyclophilin B) [Source:HGNC Symbol;Acc:9255]	ENSG00000166794	5479	protein_coding	GO:0000413|GO:0003755|GO:0005515|GO:0005783|GO:0005788|GO:0006457|GO:0030198|GO:0042277|GO:0042470|GO:0051082	ENSG00000100023|ENSG00000113593|ENSG00000131013|ENSG00000137168|ENSG00000153015|ENSG00000168938|ENSG00000171960|ENSG00000240344	-
ENSG00000156482	291.05	158.202	198.413	215.889	280.573	287.847	238.168	268.863	chr8	99037079	99058697	RPL30		E5RI99|E5RJH3	ribosomal protein L30 [Source:HGNC Symbol;Acc:10333]	ENSG00000156482	6156	protein_coding	GO:0000184|GO:0003723|GO:0003735|GO:0005737|GO:0005829|GO:0005840|GO:0006412|GO:0006413|GO:0006414|GO:0006415|GO:0006614|GO:0010467|GO:0016032|GO:0016070|GO:0016071|GO:0019058|GO:0019083|GO:0022625|GO:0044267		-
ENSG00000083845	289.639	148.665	204.802	214.369	314.118	291.25	239.324	281.564	chr19	58897767	58906173	RPS5		M0QZN2|M0R0F0|M0R0R2	ribosomal protein S5 [Source:HGNC Symbol;Acc:10426]	ENSG00000083845	6193	protein_coding	GO:0000184|GO:0003723|GO:0003729|GO:0003735|GO:0005829|GO:0006412|GO:0006413|GO:0006414|GO:0006415|GO:0006450|GO:0006614|GO:0010467|GO:0015935|GO:0016032|GO:0016070|GO:0016071|GO:0019058|GO:0019083|GO:0022627|GO:0030529|GO:0044267		+
ENSG00000218537	288.309	179.412	206.253	224.658	145.16	225.685	199.216	190.02	chr22	24236613	24241117	AP000350.4		B5MCZ7	Uncharacterized protein [Source:UniProtKB/TrEMBL;Acc:B5MCZ7]	ENSG00000218537		protein_coding			-
ENSG00000166598	288.248	113.044	200.267	200.52	206.601	182.035	195.899	194.845	chr12	104323885	104347423	HSP90B1		B4DHT9|F8VPC7|F8W026|Q5CAQ5	heat shock protein 90kDa beta (Grp94), member 1 [Source:HGNC Symbol;Acc:12028]	ENSG00000166598		protein_coding	GO:0001666|GO:0002224|GO:0003723|GO:0005509|GO:0005515|GO:0005524|GO:0005576|GO:0005783|GO:0005788|GO:0005789|GO:0005829|GO:0005886|GO:0006457|GO:0006950|GO:0006987|GO:0015031|GO:0019903|GO:0030433|GO:0030496|GO:0030968|GO:0031247|GO:0042470|GO:0043066|GO:0043666|GO:0044267|GO:0045087|GO:0046790|GO:0048471|GO:0050750|GO:0051082|GO:0051208|GO:0071318|GO:0071682		+
ENSG00000256618	283.611	262.065	296.465	280.713	359.162	283.623	377.599	340.128	chr17	22022437	22023991	MTRNR2L1			MT-RNR2-like 1 [Source:HGNC Symbol;Acc:37155]	ENSG00000256618	100462977	protein_coding	GO:0005576|GO:0005737		+
ENSG00000170465	279.695	1122.05	747.81	716.519	187.953	381.949	327.567	299.156	chr12	52862300	52867569	KRT6C			keratin 6C [Source:HGNC Symbol;Acc:20406]	ENSG00000170465	286887	protein_coding	GO:0005198|GO:0005882|GO:0007010|GO:0045095	ENSG00000135443|ENSG00000135480|ENSG00000139648|ENSG00000161849|ENSG00000161850|ENSG00000167768|ENSG00000170421|ENSG00000170442|ENSG00000170454|ENSG00000170477|ENSG00000170484|ENSG00000170486|ENSG00000170523|ENSG00000172867|ENSG00000185069|ENSG00000185479|ENSG00000185640|ENSG00000186049|ENSG00000186081|ENSG00000186442|ENSG00000189182|ENSG00000205420|ENSG00000205426	-
ENSG00000213741	277.674	106.727	152.412	178.938	204.599	217.771	199.235	207.202	chr14	50043390	50065408	RPS29			ribosomal protein S29 [Source:HGNC Symbol;Acc:10419]	ENSG00000213741	6235	protein_coding	GO:0000184|GO:0003735|GO:0005622|GO:0005737|GO:0005829|GO:0005840|GO:0006412|GO:0006413|GO:0006414|GO:0006415|GO:0006614|GO:0008270|GO:0010467|GO:0015935|GO:0016032|GO:0016070|GO:0016071|GO:0019058|GO:0019083|GO:0022627|GO:0044267		-
ENSG00000053747	272.8	205.535	252.848	243.728	162.755	174.169	227.242	188.055	chr18	21269407	21535030	LAMA3		B0YJ32|B0YJ33|Q566Q1	laminin, alpha 3 [Source:HGNC Symbol;Acc:6483]	ENSG00000053747	3909	protein_coding	GO:0003700|GO:0004871|GO:0005102|GO:0005198|GO:0005515|GO:0005576|GO:0005604|GO:0005606|GO:0005610|GO:0006355|GO:0007155|GO:0007165|GO:0008544|GO:0030155|GO:0030198|GO:0030334|GO:0031581|GO:0034329|GO:0045995	ENSG00000042781|ENSG00000101680|ENSG00000106780|ENSG00000112769|ENSG00000130702|ENSG00000196569	+
ENSG00000264281	272.7	166.075	217.88	218.885	315.634	297.561	236.492	283.229	chr5	55240458	55240856	CTD-2031P19.4				ENSG00000264281		pseudogene			+
ENSG00000186395	270.923	1565.55	1189.6	1008.69	236.802	584.976	317.431	379.737	chr17	38974369	38978847	KRT10			keratin 10 [Source:HGNC Symbol;Acc:6413]	ENSG00000186395	3858	protein_coding	GO:0005198|GO:0005737|GO:0005882|GO:0030216|GO:0030280|GO:0030855|GO:0045095|GO:0071277	ENSG00000006059|ENSG00000094796|ENSG00000108417|ENSG00000108759|ENSG00000126337|ENSG00000128422|ENSG00000131737|ENSG00000131738|ENSG00000167916|ENSG00000171345|ENSG00000171346|ENSG00000171360|ENSG00000171401|ENSG00000171446|ENSG00000173908|ENSG00000186393|ENSG00000186832|ENSG00000186847|ENSG00000187242|ENSG00000196859|ENSG00000197079|ENSG00000204889|ENSG00000204897	-
ENSG00000117525	270.7	306.708	357.389	311.599	160.26	215.878	306.392	227.51	chr1	94994781	95007356	F3		Q86SE7|Q86WH3|Q8NCW7	coagulation factor III (thromboplastin, tissue factor) [Source:HGNC Symbol;Acc:3541]	ENSG00000117525	2152	protein_coding	GO:0001938|GO:0002020|GO:0002541|GO:0002543|GO:0005515|GO:0005543|GO:0005615|GO:0005886|GO:0006919|GO:0007596|GO:0007598|GO:0009986|GO:0010641|GO:0016021|GO:0030335|GO:0031012|GO:0031233|GO:0045766|GO:0050927|GO:0051897		-
ENSG00000100345	270.541	556.937	454.892	427.457	323.329	379.807	474.225	392.454	chr22	36677327	36784063	MYH9		B1AH99|Q5BKV1|Q60FE2|Q9UMJ0	myosin, heavy chain 9, non-muscle [Source:HGNC Symbol;Acc:7579]	ENSG00000100345	4627	protein_coding	GO:0000146|GO:0000166|GO:0000212|GO:0000904|GO:0000910|GO:0001525|GO:0001701|GO:0001725|GO:0001726|GO:0001768|GO:0001772|GO:0001931|GO:0003700|GO:0003774|GO:0003779|GO:0004871|GO:0005515|GO:0005516|GO:0005524|GO:0005634|GO:0005737|GO:0005819|GO:0005826|GO:0005829|GO:0005886|GO:0005913|GO:0005938|GO:0006200|GO:0006355|GO:0006509|GO:0006928|GO:0007155|GO:0007165|GO:0007229|GO:0007411|GO:0007520|GO:…	ENSG00000006788|ENSG00000078814|ENSG00000092054|ENSG00000105357|ENSG00000109061|ENSG00000109063|ENSG00000125414|ENSG00000133020|ENSG00000133026|ENSG00000133392|ENSG00000144821|ENSG00000197616|ENSG00000264424	-
ENSG00000196230	269.371	226.526	210.667	235.521	120.208	141	196.198	152.469	chr6	30687978	30693203	TUBB		A4UCU2|B4DMJ5|E9PBJ4|Q5JP53|Q5ST81|Q5SU16|Q6P602|Q96B85|Q9BUU9	tubulin, beta class I [Source:HGNC Symbol;Acc:20778]	ENSG00000196230	203068	protein_coding	GO:0000086|GO:0000278|GO:0003924|GO:0005198|GO:0005200|GO:0005515|GO:0005525|GO:0005634|GO:0005641|GO:0005737|GO:0005829|GO:0005856|GO:0005874|GO:0005886|GO:0006184|GO:0006928|GO:0007017|GO:0009987|GO:0015630|GO:0019904|GO:0030705|GO:0032403|GO:0032794|GO:0042267|GO:0042288|GO:0043234|GO:0044297|GO:0051225|GO:0051258|GO:0051301|GO:0070062	ENSG00000074935|ENSG00000101162|ENSG00000104833|ENSG00000137267|ENSG00000137285|ENSG00000173213|ENSG00000173876|ENSG00000176014|ENSG00000188229|ENSG00000198211|ENSG00000258947|ENSG00000261812	+
ENSG00000105372	265.691	158.111	224.937	216.246	291.386	280.651	196.043	256.027	chr19	42363988	42376994	RPS19		B0ZBD0|M0QXK4|M0QYF7|M0R140|M0R2L9	ribosomal protein S19 [Source:HGNC Symbol;Acc:10402]	ENSG00000105372	6223	protein_coding	GO:0000028|GO:0000184|GO:0000462|GO:0002548|GO:0003735|GO:0005515|GO:0005622|GO:0005730|GO:0005737|GO:0005829|GO:0005840|GO:0006364|GO:0006412|GO:0006413|GO:0006414|GO:0006415|GO:0006614|GO:0007000|GO:0009991|GO:0010467|GO:0016032|GO:0016070|GO:0016071|GO:0017134|GO:0019058|GO:0019083|GO:0019901|GO:0022627|GO:0030218|GO:0030490|GO:0042274|GO:0042803|GO:0044267|GO:0051262|GO:0051272|GO:0060265|GO:…		+
ENSG00000167526	265.206	165.621	229.934	220.253	280.873	337.702	257.211	291.929	chr16	89627065	89630950	RPL13		A8K4C8|H3BTH3|H3BUK8|J3QSB4|O60250	ribosomal protein L13 [Source:HGNC Symbol;Acc:10303]	ENSG00000167526		protein_coding	GO:0000184|GO:0003723|GO:0003735|GO:0005515|GO:0005622|GO:0005829|GO:0005840|GO:0006412|GO:0006413|GO:0006414|GO:0006415|GO:0006614|GO:0010467|GO:0016032|GO:0016070|GO:0016071|GO:0019058|GO:0019083|GO:0022625|GO:0022626|GO:0044267		+
ENSG00000167644	264.892	276.93	288.449	276.757	265.948	296.994	179.907	247.616	chr19	38794801	38795649	C19orf33			chromosome 19 open reading frame 33 [Source:HGNC Symbol;Acc:16668]	ENSG00000167644	64073	protein_coding	GO:0005634|GO:0008150	ENSG00000267748	+
ENSG00000124762	264.114	554.056	479.286	432.485	206.933	377.492	370.002	318.142	chr6	36644305	36655116	CDKN1A		J3KQV0|Q6FI05	cyclin-dependent kinase inhibitor 1A (p21, Cip1) [Source:HGNC Symbol;Acc:1784]	ENSG00000124762	1026	protein_coding	GO:0000079|GO:0000082|GO:0000086|GO:0000278|GO:0000307|GO:0004861|GO:0005515|GO:0005634|GO:0005654|GO:0005737|GO:0005829|GO:0006974|GO:0006977|GO:0007050|GO:0007173|GO:0007265|GO:0007346|GO:0008285|GO:0008543|GO:0009411|GO:0009636|GO:0010033|GO:0010243|GO:0010629|GO:0014070|GO:0019912|GO:0030308|GO:0030332|GO:0030890|GO:0031100|GO:0031668|GO:0032403|GO:0033158|GO:0038095|GO:0042326|GO:0042493|GO:…	ENSG00000111276|ENSG00000129757	+
ENSG00000096384	264.033	211.247	242.007	239.095	305.573	281.828	255.618	281.006	chr6	44214824	44221620	HSP90AB1		A8K3W9	heat shock protein 90kDa alpha (cytosolic), class B member 1 [Source:HGNC Symbol;Acc:5258]	ENSG00000096384	3326	protein_coding	GO:0001890|GO:0002134|GO:0002135|GO:0005515|GO:0005524|GO:0005525|GO:0005622|GO:0005737|GO:0005739|GO:0005829|GO:0006457|GO:0006950|GO:0006986|GO:0007411|GO:0008180|GO:0009651|GO:0009986|GO:0016234|GO:0016323|GO:0016324|GO:0017098|GO:0019901|GO:0030235|GO:0030911|GO:0031526|GO:0032092|GO:0032435|GO:0032564|GO:0033160|GO:0035872|GO:0038096|GO:0042470|GO:0043524|GO:0044325|GO:0045087|GO:0045429|GO:…	ENSG00000080824|ENSG00000126602	+
ENSG00000233276	260.776	231.891	238.142	243.603	176.977	243.363	206.539	208.96	chr3	49394609	49396033	GPX1		Q7L4Q3	glutathione peroxidase 1 [Source:HGNC Symbol;Acc:4553]	ENSG00000233276	2876	protein_coding	GO:0000302|GO:0001659|GO:0001885|GO:0002862|GO:0004602|GO:0004866|GO:0005515|GO:0005634|GO:0005737|GO:0005739|GO:0005829|GO:0006144|GO:0006195|GO:0006629|GO:0006641|GO:0006749|GO:0006915|GO:0006979|GO:0006982|GO:0007568|GO:0007605|GO:0008283|GO:0008430|GO:0008631|GO:0009410|GO:0009609|GO:0009611|GO:0009636|GO:0009650|GO:0009725|GO:0009749|GO:0010269|GO:0010332|GO:0014070|GO:0014902|GO:0017124|GO:…	ENSG00000116157|ENSG00000164294|ENSG00000167468|ENSG00000176153|ENSG00000198704|ENSG00000211445|ENSG00000224586	-
ENSG00000221983	246.029	192.956	216.644	218.543	227.456	236.095	176.364	213.305	chr19	18682540	18688360	UBA52		A8CGI2|F5GZ39|J3QSA3|M0R1M6|M0R1V7|M0R2S1|Q3MIH3|Q49A90	ubiquitin A-52 residue ribosomal protein fusion product 1 [Source:HGNC Symbol;Acc:12458]	ENSG00000221983	7311	protein_coding	GO:0000082|GO:0000122|GO:0000184|GO:0000187|GO:0000209|GO:0000278|GO:0002224|GO:0002474|GO:0002479|GO:0002755|GO:0002756|GO:0003735|GO:0005515|GO:0005654|GO:0005829|GO:0005840|GO:0005886|GO:0006281|GO:0006351|GO:0006367|GO:0006412|GO:0006413|GO:0006414|GO:0006415|GO:0006464|GO:0006614|GO:0006915|GO:0006977|GO:0007141|GO:0007144|GO:0007173|GO:0007179|GO:0007219|GO:0007220|GO:0007249|GO:0007254|GO:…	ENSG00000150991|ENSG00000170315|ENSG00000263563	+
ENSG00000169715	245.076	93.7608	148.04	162.292	94.4416	134.459	147.032	125.311	chr16	56659387	56661024	MT1E		H3BU80	metallothionein 1E [Source:HGNC Symbol;Acc:7397]	ENSG00000169715	4493	protein_coding	GO:0005507|GO:0005634|GO:0005737|GO:0008270|GO:0045926|GO:0046870|GO:0046872|GO:0048471|GO:0071276|GO:0071294	ENSG00000125144|ENSG00000125148|ENSG00000169688|ENSG00000187193|ENSG00000198417|ENSG00000205358|ENSG00000205362|ENSG00000205364|ENSG00000244020	+
ENSG00000117450	244.799	263.895	226.402	245.032	230.307	214.808	165.991	203.702	chr1	45976708	45988719	PRDX1			peroxiredoxin 1 [Source:HGNC Symbol;Acc:9352]	ENSG00000117450	5052	protein_coding	GO:0000302|GO:0001501|GO:0004601|GO:0005515|GO:0005634|GO:0005719|GO:0005730|GO:0005737|GO:0005739|GO:0005759|GO:0005782|GO:0005829|GO:0006979|GO:0008283|GO:0008379|GO:0016209|GO:0016491|GO:0019430|GO:0020037|GO:0032872|GO:0034101|GO:0042267|GO:0042345|GO:0042470|GO:0042744|GO:0042802|GO:0042803|GO:0051920|GO:0055114	ENSG00000123131|ENSG00000165672|ENSG00000167815	-
ENSG00000185624	242.753	129.737	130.217	167.569	163.72	164.182	131.152	153.018	chr17	79801035	79818570	P4HB		B3KTQ9|H7BZ94|I3L0S0|I3L1Y5|I3L312|I3L398|I3L3P5|I3L3U6|I3L4M2|I3L514|I3NI03	prolyl 4-hydroxylase, beta polypeptide [Source:HGNC Symbol;Acc:8548]	ENSG00000185624	5034	protein_coding	GO:0003756|GO:0004656|GO:0005509|GO:0005515|GO:0005576|GO:0005783|GO:0005788|GO:0005793|GO:0005886|GO:0006457|GO:0006662|GO:0009055|GO:0009986|GO:0015035|GO:0016209|GO:0016491|GO:0016853|GO:0018401|GO:0030198|GO:0042157|GO:0042470|GO:0044281|GO:0045454|GO:0046982|GO:0055114	ENSG00000023318|ENSG00000139055|ENSG00000155660|ENSG00000166479|ENSG00000167004|ENSG00000169340|ENSG00000185615	-
ENSG00000143546	242.644	424.854	369.653	345.717	92.4492	147.346	121.871	120.555	chr1	153362508	153363664	S100A8			S100 calcium binding protein A8 [Source:HGNC Symbol;Acc:10498]	ENSG00000143546	6279	protein_coding	GO:0001816|GO:0002523|GO:0002526|GO:0002544|GO:0005509|GO:0005515|GO:0005576|GO:0005615|GO:0005829|GO:0005856|GO:0005886|GO:0006914|GO:0006919|GO:0006954|GO:0008017|GO:0008270|GO:0010043|GO:0030307|GO:0030593|GO:0032119|GO:0032496|GO:0032602|GO:0035662|GO:0042060|GO:0042742|GO:0045087|GO:0045471|GO:0050544|GO:0050729|GO:0050786|GO:0050832|GO:0051092|GO:0051493|GO:0070488|GO:2001244		-
ENSG00000132507	240.715	180.863	196.058	205.879	164.952	184.669	157.807	169.143	chr17	7210318	7215774	EIF5A		I3L397|I3L504	eukaryotic translation initiation factor 5A [Source:HGNC Symbol;Acc:3300]	ENSG00000132507	1984	protein_coding	GO:0003723|GO:0003746|GO:0005515|GO:0005634|GO:0005642|GO:0005643|GO:0005737|GO:0005789|GO:0005829|GO:0006406|GO:0006452|GO:0006611|GO:0006913|GO:0006915|GO:0008284|GO:0008612|GO:0017070|GO:0043022|GO:0043687|GO:0044267|GO:0045901|GO:0045905|GO:0047485	ENSG00000163577|ENSG00000253626	+
ENSG00000169710	238.288	65.5507	72.2942	125.378	88.9857	75.2766	79.7776	81.3466	chr17	80036214	80056208	FASN			fatty acid synthase [Source:HGNC Symbol;Acc:3594]	ENSG00000169710	2194	protein_coding	GO:0003824|GO:0004312|GO:0004313|GO:0004314|GO:0004315|GO:0004316|GO:0004317|GO:0004319|GO:0004320|GO:0005515|GO:0005737|GO:0005739|GO:0005794|GO:0005829|GO:0005886|GO:0006084|GO:0006112|GO:0006631|GO:0006633|GO:0006766|GO:0006767|GO:0008144|GO:0008152|GO:0008168|GO:0008270|GO:0009058|GO:0015939|GO:0016295|GO:0016296|GO:0016491|GO:0016747|GO:0016788|GO:0019432|GO:0031177|GO:0031325|GO:0035338|GO:…	ENSG00000151093	-
ENSG00000267748	233.742	235.532	237.17	235.481	244.171	275.485	248.274	255.976	chr19	38779791	38795550	CTB-102L5.4				ENSG00000267748		protein_coding	GO:0004867	ENSG00000167644	+
ENSG00000265992	233.581	439.665	314.188	329.145	138.612	202.89	142.824	161.442	chr3	54666149	54673884	ESRG			embryonic stem cell related (non-protein coding) [Source:HGNC Symbol;Acc:39079]	ENSG00000265992		sense_intronic			-
ENSG00000122026	233.317	102.058	149.888	161.754	217.534	204.306	150.782	190.874	chr13	27825446	27830828	RPL21		G3V1B3|M0R181|M0R3I5|Q6IAX2	ribosomal protein L21 [Source:HGNC Symbol;Acc:10313]	ENSG00000122026		protein_coding	GO:0000184|GO:0003723|GO:0003735|GO:0005622|GO:0005829|GO:0005840|GO:0006412|GO:0006413|GO:0006414|GO:0006415|GO:0006614|GO:0010467|GO:0016032|GO:0016070|GO:0016071|GO:0019058|GO:0019083|GO:0022625|GO:0044267		+
ENSG00000189343	231.859	117.339	192.623	180.607	264.02	264.252	217.045	248.439	chr17	19349246	19350169	RPS2P46			ribosomal protein S2 pseudogene 46 [Source:HGNC Symbol;Acc:35839]	ENSG00000189343		pseudogene			-
ENSG00000131746	230.972	202.386	158.008	197.122	117.734	137.091	137.881	130.902	chr17	38632080	38657849	TNS4			tensin 4 [Source:HGNC Symbol;Acc:24352]	ENSG00000131746	84951	protein_coding	GO:0003779|GO:0005515|GO:0005737|GO:0005856|GO:0005925|GO:0006915|GO:0008104	ENSG00000079308|ENSG00000111077|ENSG00000116675|ENSG00000132958|ENSG00000136205|ENSG00000166157|ENSG00000171862|ENSG00000178950	-
ENSG00000136997	230.128	118.622	223.666	190.806	186.495	231.503	311.615	243.204	chr8	128747680	128753674	MYC		B3CJ65|B4E1N7|E5RGD7|H0YBG3|H0YBT0|Q6LBK7	v-myc avian myelocytomatosis viral oncogene homolog [Source:HGNC Symbol;Acc:7553]	ENSG00000136997	4609	protein_coding	GO:0000122|GO:0000165|GO:0001658|GO:0002053|GO:0003677|GO:0003700|GO:0005515|GO:0005634|GO:0005654|GO:0005730|GO:0006112|GO:0006338|GO:0006351|GO:0006355|GO:0006367|GO:0006879|GO:0006974|GO:0007050|GO:0007179|GO:0007219|GO:0008134|GO:0008284|GO:0010332|GO:0010467|GO:0015671|GO:0032204|GO:0032403|GO:0032873|GO:0034644|GO:0035690|GO:0042493|GO:0043066|GO:0043234|GO:0043280|GO:0044346|GO:0045656|GO:…	ENSG00000116990|ENSG00000134323	+
ENSG00000109321	229.27	199.028	300.392	242.897	171.337	218.855	282.379	224.19	chr4	75310851	75320726	AREG		D6RFX5|Q5U026	amphiregulin [Source:HGNC Symbol;Acc:651]	ENSG00000109321		protein_coding	GO:0005125|GO:0005515|GO:0005615|GO:0007173|GO:0007186|GO:0007267|GO:0008083|GO:0008283|GO:0009986|GO:0016021|GO:0045740	ENSG00000113070|ENSG00000205595	+
ENSG00000109971	225.719	69.5538	80.5585	125.277	124.28	105.966	92.4185	107.555	chr11	122928197	122933938	HSPA8		A8K7Q2|E9PI65|E9PK54|E9PKE3|E9PLF4|E9PM13|E9PN25|E9PN89|E9PNE6|E9PPY6|E9PQK7|E9PQQ4|E9PS65|Q96BE0|Q96H53|Q96IS6|Q9NZ87	heat shock 70kDa protein 8 [Source:HGNC Symbol;Acc:5241]	ENSG00000109971		protein_coding	GO:0000902|GO:0000974|GO:0005515|GO:0005524|GO:0005622|GO:0005634|GO:0005681|GO:0005730|GO:0005829|GO:0005886|GO:0006351|GO:0006397|GO:0006457|GO:0006892|GO:0006986|GO:0007049|GO:0007268|GO:0007269|GO:0007411|GO:0008380|GO:0009986|GO:0010467|GO:0016070|GO:0016071|GO:0019048|GO:0030529|GO:0042470|GO:0042623|GO:0045892|GO:0051082|GO:0051085|GO:0051726|GO:0061202|GO:0070062	ENSG00000044574|ENSG00000113013|ENSG00000126803|ENSG00000155304|ENSG00000173110|ENSG00000204388|ENSG00000204389|ENSG00000204390	-
ENSG00000105974	224.625	139.518	147.328	170.49	138.617	129.984	128.744	132.448	chr7	116164839	116201233	CAV1		C9JKI3|E9PCT5|F8WDM7|Q2TNI1	caveolin 1, caveolae protein, 22kDa [Source:HGNC Symbol;Acc:1527]	ENSG00000105974	857	protein_coding	GO:0000122|GO:0000139|GO:0000165|GO:0000188|GO:0001525|GO:0001570|GO:0001666|GO:0001937|GO:0001960|GO:0002026|GO:0002080|GO:0002931|GO:0003057|GO:0005102|GO:0005113|GO:0005198|GO:0005515|GO:0005622|GO:0005768|GO:0005783|GO:0005794|GO:0005811|GO:0005886|GO:0005887|GO:0005901|GO:0005929|GO:0005938|GO:0006641|GO:0006816|GO:0006874|GO:0006940|GO:0007519|GO:0007595|GO:0007596|GO:0008104|GO:0008285|GO:…	ENSG00000105971|ENSG00000182533	+
ENSG00000005022	224.249	152.548	191.868	189.555	181.586	204.398	203.694	196.559	chrX	118602363	118605282	SLC25A5		Q6NVC0	solute carrier family 25 (mitochondrial carrier; adenine nucleotide translocator), member 5 [Source:HGNC Symbol;Acc:10991]	ENSG00000005022	292	protein_coding	GO:0005515|GO:0005739|GO:0005743|GO:0005887|GO:0006112|GO:0006810|GO:0007059|GO:0008284|GO:0015207|GO:0015853|GO:0016032|GO:0019048|GO:0042645|GO:0044281|GO:0050796|GO:0071817|GO:1901029	ENSG00000151475|ENSG00000151729|ENSG00000169100	+
ENSG00000130402	222.6	415.924	345.082	327.869	279.281	282.013	318.271	293.188	chr19	39138289	39222223	ACTN4		F5GXS2|H7C144|K7EJH8|Q96BG6	actinin, alpha 4 [Source:HGNC Symbol;Acc:166]	ENSG00000130402	81	protein_coding	GO:0001666|GO:0001725|GO:0001882|GO:0002576|GO:0003779|GO:0005178|GO:0005509|GO:0005515|GO:0005576|GO:0005634|GO:0005737|GO:0005911|GO:0007596|GO:0008104|GO:0015031|GO:0030018|GO:0030168|GO:0030529|GO:0030863|GO:0031093|GO:0031143|GO:0032403|GO:0032417|GO:0042803|GO:0042981|GO:0043005|GO:0043234|GO:0047485|GO:0048471|GO:0048549|GO:0051015|GO:0051017|GO:0051271|GO:0051272|GO:0070062|GO:0070830	ENSG00000054654|ENSG00000070182|ENSG00000072110|ENSG00000077522|ENSG00000115306|ENSG00000131018|ENSG00000137877|ENSG00000160460|ENSG00000163554|ENSG00000165959|ENSG00000173898|ENSG00000197694	+
ENSG00000071082	220.398	108.874	157.213	162.162	240.725	223.259	183.4	215.795	chr2	101618177	101640494	RPL31		B7Z4C8|B7Z4E3|B8ZZK4|C9JU56|Q76N53	ribosomal protein L31 [Source:HGNC Symbol;Acc:10334]	ENSG00000071082	6160	protein_coding	GO:0000184|GO:0003723|GO:0003735|GO:0005622|GO:0005829|GO:0005840|GO:0006412|GO:0006413|GO:0006414|GO:0006415|GO:0006614|GO:0010467|GO:0016032|GO:0016070|GO:0016071|GO:0019058|GO:0019083|GO:0022625|GO:0044267		+
ENSG00000112378	215.403	620.003	510.035	448.48	262.603	366.652	347.912	325.723	chr6	138409642	138428648	PERP			PERP, TP53 apoptosis effector [Source:HGNC Symbol;Acc:17637]	ENSG00000112378	64065	protein_coding	GO:0002934|GO:0005634|GO:0005737|GO:0005739|GO:0005794|GO:0005886|GO:0005887|GO:0006915|GO:0016021|GO:0030054|GO:0030057|GO:0034113|GO:0045862|GO:0072332|GO:0097186|GO:0097202	ENSG00000147027	-
ENSG00000213719	215.235	149.825	171.11	178.724	125.536	149.99	137.204	137.577	chr6	31698358	31707540	CLIC1		Q5SRT3	chloride intracellular channel 1 [Source:HGNC Symbol;Acc:2062]	ENSG00000213719	1192	protein_coding	GO:0005247|GO:0005254|GO:0005515|GO:0005634|GO:0005635|GO:0005737|GO:0005739|GO:0005886|GO:0005903|GO:0006821|GO:0007165|GO:0016020|GO:0031965|GO:0034707|GO:0045669|GO:0048471|GO:0051881	ENSG00000112782|ENSG00000155962|ENSG00000159212|ENSG00000169504|ENSG00000169583	-
ENSG00000125534	211.574	235.716	285.657	244.316	154.797	258.387	230.522	214.569	chr20	62152077	62153559	PPDPF			pancreatic progenitor cell differentiation and proliferation factor [Source:HGNC Symbol;Acc:16142]	ENSG00000125534	79144	protein_coding	GO:0007275|GO:0030154		+
ENSG00000177410	211.102	139.734	252.709	201.182	418.737	367.076	297.547	361.12	chr20	47894715	47905797	ZFAS1			ZNFX1 antisense RNA 1 [Source:HGNC Symbol;Acc:33101]	ENSG00000177410		antisense			+
ENSG00000270672	210.705	159.972	192.104	187.594	202.926	180.912	250.554	211.464	chr7	142374104	142375550	MTRNR2L6			MT-RNR2-like 6 [Source:HGNC Symbol;Acc:37163]	ENSG00000270672	100463482	protein_coding	GO:0005576|GO:0005737		+
ENSG00000244398	210.416	118.901	159.809	163.042	323.574	266.514	171.55	253.879	chr11	16996240	16996560	RP11-466H18.1				ENSG00000244398		pseudogene			-
ENSG00000142669	208.991	235.638	209.242	217.957	91.8644	155.383	151.534	132.927	chr1	26605667	26608007	SH3BGRL3		D3DPK5|Q5T123|Q86Z22	SH3 domain binding glutamic acid-rich protein like 3 [Source:HGNC Symbol;Acc:15568]	ENSG00000142669	83442	protein_coding	GO:0005634|GO:0005737|GO:0009055|GO:0015035|GO:0045454	ENSG00000131171|ENSG00000185437|ENSG00000198478	+
ENSG00000188229	208.631	124.468	98.8697	143.99	79.4256	79.6384	73.374	77.4793	chr9	140135665	140138159	TUBB4B		Q96HX0	tubulin, beta 4B class IVb [Source:HGNC Symbol;Acc:20771]	ENSG00000188229	10383	protein_coding	GO:0000086|GO:0000278|GO:0003924|GO:0005200|GO:0005525|GO:0005634|GO:0005737|GO:0005829|GO:0005856|GO:0005874|GO:0005886|GO:0006184|GO:0006457|GO:0006928|GO:0007017|GO:0015630|GO:0042267|GO:0042288|GO:0043234|GO:0044267|GO:0051082|GO:0051084|GO:0051225|GO:0051258	ENSG00000074935|ENSG00000101162|ENSG00000104833|ENSG00000137267|ENSG00000137285|ENSG00000173213|ENSG00000173876|ENSG00000176014|ENSG00000196230|ENSG00000198211|ENSG00000258947|ENSG00000261812	+
ENSG00000270388	207.621	153.272	114.997	158.63	162.993	111.943	84.0525	119.663	chr5	99386837	99387620	RP11-475J5.8				ENSG00000270388		pseudogene			-
ENSG00000181163	207.196	121.823	182.044	170.354	232.108	226.686	208.283	222.359	chr5	170814120	170838141	NPM1		E5RGW4|E5RI98|Q9BTI9|Q9NX34	nucleophosmin (nucleolar phosphoprotein B23, numatrin) [Source:HGNC Symbol;Acc:7910]	ENSG00000181163	4869	protein_coding	GO:0003676|GO:0003713|GO:0003723|GO:0004860|GO:0005515|GO:0005634|GO:0005654|GO:0005730|GO:0005737|GO:0005813|GO:0005829|GO:0006281|GO:0006334|GO:0006886|GO:0006913|GO:0006950|GO:0007098|GO:0007165|GO:0007569|GO:0008104|GO:0008285|GO:0010826|GO:0016032|GO:0019048|GO:0019901|GO:0030529|GO:0030957|GO:0031616|GO:0032071|GO:0034080|GO:0042255|GO:0042393|GO:0042803|GO:0043023|GO:0043024|GO:0043066|GO:…	ENSG00000107833|ENSG00000158806	+
ENSG00000128524	206.011	337.373	285.55	276.311	194.919	264.852	207.641	222.471	chr7	128502880	128505898	ATP6V1F		A4D1K0	ATPase, H+ transporting, lysosomal 14kDa, V1 subunit F [Source:HGNC Symbol;Acc:16832]	ENSG00000128524		protein_coding	GO:0005515|GO:0005829|GO:0006879|GO:0008286|GO:0015078|GO:0015991|GO:0015992|GO:0016020|GO:0016469|GO:0016471|GO:0033180|GO:0033572|GO:0034220|GO:0042624|GO:0042625|GO:0046961|GO:0051701|GO:0055085|GO:0090382		+
ENSG00000226084	203.858	91.5773	142.767	146.068	172.023	191.013	179.317	180.784	chr1	77594768	77595384	RP4-706A16.3				ENSG00000226084		pseudogene			+
ENSG00000110955	203.665	169.319	181.353	184.779	194.562	199.746	186.05	193.453	chr12	57031959	57039798	ATP5B		F8VPV9|F8VQY0|F8W079|F8W0P7|H0YI37|Q0QEN7	ATP synthase, H+ transporting, mitochondrial F1 complex, beta polypeptide [Source:HGNC Symbol;Acc:830]	ENSG00000110955	506	protein_coding	GO:0000166|GO:0001525|GO:0005215|GO:0005515|GO:0005524|GO:0005739|GO:0005743|GO:0005753|GO:0005754|GO:0005759|GO:0005886|GO:0006091|GO:0006200|GO:0006629|GO:0006754|GO:0006933|GO:0009986|GO:0015986|GO:0015991|GO:0015992|GO:0016820|GO:0016887|GO:0017111|GO:0022857|GO:0022904|GO:0031966|GO:0033178|GO:0042288|GO:0042645|GO:0042776|GO:0044237|GO:0044281|GO:0045261|GO:0046034|GO:0046933|GO:0046961|GO:…		-
ENSG00000242372	202.671	119.206	128.132	150.003	120.653	133.204	107.587	120.481	chr20	33866714	33872788	EIF6		B7ZBH1|F8WD20|F8WDS6	eukaryotic translation initiation factor 6 [Source:HGNC Symbol;Acc:6159]	ENSG00000242372	3692	protein_coding	GO:0003743|GO:0005515|GO:0005634|GO:0005638|GO:0005737|GO:0005882|GO:0042256|GO:0043022		-
ENSG00000137309	202.665	81.1573	119.144	134.322	148.938	134.133	145.83	142.967	chr6	34204650	34214008	HMGA1		H7BYM6|Q5T6U8	high mobility group AT-hook 1 [Source:HGNC Symbol;Acc:5010]	ENSG00000137309	3159	protein_coding	GO:0000785|GO:0003677|GO:0003680|GO:0003700|GO:0003906|GO:0005515|GO:0005634|GO:0005654|GO:0005667|GO:0005829|GO:0006268|GO:0006284|GO:0006337|GO:0006351|GO:0006355|GO:0006461|GO:0008134|GO:0008285|GO:0009615|GO:0016032|GO:0019048|GO:0019899|GO:0030374|GO:0031936|GO:0035985|GO:0035986|GO:0042974|GO:0042975|GO:0045892|GO:0045893|GO:0046965|GO:0051575|GO:0075713|GO:0090402|GO:2000774		+
ENSG00000268083	202.162	202.525	202.31	202.333	274.187	265.975	222.085	254.083	chr19	39308111	39330818	AC104534.3		M0QXS7	Delta(3,5)-Delta(2,4)-dienoyl-CoA isomerase, mitochondrial [Source:UniProtKB/TrEMBL;Acc:M0QXS7]	ENSG00000268083		protein_coding	GO:0003676|GO:0003824|GO:0005739|GO:0008152	ENSG00000011304|ENSG00000104824|ENSG00000117569|ENSG00000119314|ENSG00000143889	-
ENSG00000172809	201.345	88.5583	93.3669	127.757	157.674	160.315	98.8145	138.935	chr17	72199721	72206794	RPL38		J3KSP2|J3KT73|J3QL01	ribosomal protein L38 [Source:HGNC Symbol;Acc:10349]	ENSG00000172809	6169	protein_coding	GO:0000184|GO:0001501|GO:0001503|GO:0003723|GO:0003735|GO:0005622|GO:0005829|GO:0005840|GO:0006412|GO:0006413|GO:0006414|GO:0006415|GO:0006417|GO:0006614|GO:0007605|GO:0010467|GO:0016032|GO:0016070|GO:0016071|GO:0019058|GO:0019083|GO:0022625|GO:0033291|GO:0034463|GO:0042474|GO:0044267|GO:0048318		+
ENSG00000110700	200.764	95.17	142.506	146.147	167.232	162.005	159.919	163.052	chr11	17095936	17099334	RPS13		E9PS50|J3KMX5	ribosomal protein S13 [Source:HGNC Symbol;Acc:10386]	ENSG00000110700		protein_coding	GO:0000184|GO:0003729|GO:0003735|GO:0005515|GO:0005622|GO:0005634|GO:0005730|GO:0005829|GO:0005840|GO:0006412|GO:0006413|GO:0006414|GO:0006415|GO:0006614|GO:0010467|GO:0016032|GO:0016070|GO:0016071|GO:0019058|GO:0019083|GO:0022627|GO:0033119|GO:0044267		-
ENSG00000131236	200.55	213.558	185.844	199.984	87.2761	105.373	132.425	108.358	chr1	40505905	40538321	CAP1		Q5T0R1|Q5T0R2|Q5T0R3|Q5T0R4|Q5T0R5|Q5T0R6|Q5T0R7|Q5T0R8|Q5T0R9|Q5T0S3	CAP, adenylate cyclase-associated protein 1 (yeast) [Source:HGNC Symbol;Acc:20040]	ENSG00000131236	10487	protein_coding	GO:0000902|GO:0001667|GO:0002576|GO:0003779|GO:0005515|GO:0005737|GO:0005886|GO:0006898|GO:0007010|GO:0007163|GO:0007165|GO:0007190|GO:0007411|GO:0007596|GO:0030036|GO:0030168|GO:0030864	ENSG00000112186	+
ENSG00000169564	198.33	205.061	210.449	204.613	173.261	204.159	192.093	189.838	chr2	70314585	70316332	PCBP1		Q53SS8	poly(rC) binding protein 1 [Source:HGNC Symbol;Acc:8647]	ENSG00000169564	5093	protein_coding	GO:0000398|GO:0003697|GO:0003723|GO:0005515|GO:0005634|GO:0005654|GO:0005737|GO:0008380|GO:0010467|GO:0016071|GO:0030529	ENSG00000090097|ENSG00000104967|ENSG00000139910|ENSG00000165119|ENSG00000183570|ENSG00000197111|ENSG00000272762	+
ENSG00000089009	198.17	81.6198	122.533	134.108	176.938	149.454	120.251	148.881	chr12	112842994	112856642	RPL6		F8VR69|F8VRY1|F8VU16|F8VWR1|F8VZ45|F8VZA3	ribosomal protein L6 [Source:HGNC Symbol;Acc:10362]	ENSG00000089009	6128	protein_coding	GO:0000184|GO:0003677|GO:0003723|GO:0003735|GO:0005622|GO:0005829|GO:0005840|GO:0006355|GO:0006412|GO:0006413|GO:0006414|GO:0006415|GO:0006614|GO:0010467|GO:0016032|GO:0016070|GO:0016071|GO:0019058|GO:0019083|GO:0022625|GO:0044267		-
ENSG00000166710	197.721	364.475	307.592	289.929	277.056	294.678	342.295	304.676	chr15	45003675	45011075	B2M		A6XND9|F5H6I0|H0YLF3|J3KNU0|Q16446|Q9UM88	beta-2-microglobulin [Source:HGNC Symbol;Acc:914]	ENSG00000166710	567	protein_coding	GO:0000139|GO:0001916|GO:0002237|GO:0002474|GO:0002479|GO:0002480|GO:0002481|GO:0005515|GO:0005576|GO:0005615|GO:0005737|GO:0005788|GO:0005794|GO:0005886|GO:0006955|GO:0009897|GO:0012507|GO:0016032|GO:0019221|GO:0030670|GO:0031901|GO:0031905|GO:0033077|GO:0042026|GO:0042493|GO:0042590|GO:0042612|GO:0042802|GO:0045087|GO:0046686|GO:0050690|GO:0050776|GO:0060333		+
ENSG00000136810	197.358	193.733	196.004	195.698	117.729	146.377	141.903	135.337	chr9	113006091	113018920	TXN		H9ZYJ2	thioredoxin [Source:HGNC Symbol;Acc:12435]	ENSG00000136810	7295	protein_coding	GO:0000122|GO:0005515|GO:0005576|GO:0005634|GO:0005654|GO:0005681|GO:0005737|GO:0005739|GO:0005829|GO:0006351|GO:0006662|GO:0006928|GO:0007067|GO:0007165|GO:0007267|GO:0008283|GO:0009055|GO:0009314|GO:0010269|GO:0014823|GO:0015035|GO:0015037|GO:0015949|GO:0016999|GO:0019899|GO:0030424|GO:0030425|GO:0033158|GO:0035690|GO:0035872|GO:0043025|GO:0043388|GO:0044281|GO:0045087|GO:0045454|GO:0046826|GO:…	ENSG00000091164|ENSG00000168454|ENSG00000204193	-
ENSG00000259112	197.342	200.473	162.002	186.606	143.946	168.645	125.993	146.195	chr11	77728017	77790911	NDUFC2-KCTD14		E9PRQ4	NDUFC2-KCTD14 readthrough [Source:HGNC Symbol;Acc:42956]	ENSG00000259112	100532726	protein_coding	GO:0005743|GO:0006120|GO:0008137|GO:0016021|GO:0070469	ENSG00000151366	-
ENSG00000254999	196.473	190.689	186.844	191.335	133.344	152.641	132.573	139.519	chr3	10157276	10168874	BRK1		F5H577	BRICK1, SCAR/WAVE actin-nucleating complex subunit [Source:HGNC Symbol;Acc:23057]	ENSG00000254999	55845	protein_coding	GO:0001701|GO:0005829|GO:0005856|GO:0008284|GO:0030036|GO:0038096|GO:0045087|GO:0048870		+
ENSG00000096696	196.471	621.194	465.17	427.612	369.786	366.182	332.774	356.247	chr6	7541808	7586950	DSP		B4DKX6|G1UI31|Q4LE79	desmoplakin [Source:HGNC Symbol;Acc:3052]	ENSG00000096696	1832	protein_coding	GO:0001533|GO:0002934|GO:0003223|GO:0005080|GO:0005198|GO:0005200|GO:0005515|GO:0005739|GO:0005856|GO:0005882|GO:0005886|GO:0005911|GO:0005916|GO:0006915|GO:0006921|GO:0008544|GO:0014704|GO:0016323|GO:0016337|GO:0018149|GO:0030057|GO:0030216|GO:0030674|GO:0034332|GO:0042060|GO:0043588|GO:0045104|GO:0045109|GO:0071896|GO:0086005|GO:0086069|GO:0086091|GO:0097110	ENSG00000118898|ENSG00000127603|ENSG00000151914|ENSG00000167880|ENSG00000178209|ENSG00000214860|ENSG00000227184	+
ENSG00000206075	195.589	286.468	240.217	240.758	143.469	180.616	137.494	153.86	chr18	61143994	61172318	SERPINB5		C9JLM5	serpin peptidase inhibitor, clade B (ovalbumin), member 5 [Source:HGNC Symbol;Acc:8949]	ENSG00000206075	5268	protein_coding	GO:0002009|GO:0004867|GO:0005515|GO:0005615|GO:0005737|GO:0006928|GO:0010951|GO:0030162|GO:0030198|GO:0050678|GO:0060512	ENSG00000021355|ENSG00000057149|ENSG00000106366|ENSG00000114204|ENSG00000117601|ENSG00000124570|ENSG00000135919|ENSG00000163536|ENSG00000166396|ENSG00000166401|ENSG00000166634|ENSG00000170542|ENSG00000197632|ENSG00000197641|ENSG00000206072|ENSG00000206073|ENSG00000242550|ENSG00000253309	+
ENSG00000204628	194.218	82.3743	120.904	132.499	172.358	161.315	138.184	157.286	chr5	180663909	180675096	GNB2L1		D6R909|D6R9L0|D6R9Z1|D6RAC2|D6RAU2|D6RBD0|D6RDI0|D6REE5|D6RF23|D6RFX4|D6RFZ9|D6RGK8|D6RHH4|D6RHJ5|E9KL35|E9PD14|J3KPE3	guanine nucleotide binding protein (G protein), beta polypeptide 2-like 1 [Source:HGNC Symbol;Acc:4399]	ENSG00000204628		protein_coding	GO:0001891|GO:0001934|GO:0005080|GO:0005102|GO:0005515|GO:0005634|GO:0005737|GO:0005856|GO:0006919|GO:0007049|GO:0007369|GO:0008200|GO:0008656|GO:0015935|GO:0017148|GO:0019048|GO:0019899|GO:0019903|GO:0030178|GO:0030292|GO:0030308|GO:0030335|GO:0030425|GO:0030496|GO:0030822|GO:0030971|GO:0032436|GO:0032464|GO:0032880|GO:0032947|GO:0042169|GO:0043025|GO:0043065|GO:0043204|GO:0043547|GO:0048471|GO:…	ENSG00000120868	-
ENSG00000070756	193.059	162.124	179.324	178.169	273.901	254.021	225.463	251.128	chr8	101698044	101735037	PABPC1		E5RFD8|E5RGC4|E5RGH3|E5RH24|E5RHG7|E5RJB9|E5RJM8|E7EQV3|E7ERJ7|H0YAS7|H0YB75	poly(A) binding protein, cytoplasmic 1 [Source:HGNC Symbol;Acc:8554]	ENSG00000070756	26986	protein_coding	GO:0000166|GO:0000184|GO:0000288|GO:0000289|GO:0000398|GO:0003676|GO:0003723|GO:0003729|GO:0005515|GO:0005634|GO:0005737|GO:0005829|GO:0006378|GO:0006412|GO:0006413|GO:0008022|GO:0008143|GO:0008494|GO:0010467|GO:0010494|GO:0016070|GO:0016071|GO:0030529|GO:0031047|GO:0044267|GO:0045727|GO:0048255|GO:0060213|GO:0071013|GO:1900153|GO:2000623	ENSG00000066044|ENSG00000076067|ENSG00000090621|ENSG00000101104|ENSG00000107105|ENSG00000144642|ENSG00000151846|ENSG00000153250|ENSG00000162374|ENSG00000174740|ENSG00000196361|ENSG00000254535	-
ENSG00000173156	192.216	260.196	235.127	229.18	150.489	236.629	193.376	193.498	chr11	66824289	66839484	RHOD		E9PIG5|E9PMC8	ras homolog family member D [Source:HGNC Symbol;Acc:670]	ENSG00000173156	29984	protein_coding	GO:0003924|GO:0005525|GO:0005622|GO:0005634|GO:0005737|GO:0005829|GO:0005886|GO:0006184|GO:0006886|GO:0006913|GO:0007165|GO:0007264|GO:0007266|GO:0015031|GO:0016020|GO:0051056	ENSG00000067560|ENSG00000108830|ENSG00000115963|ENSG00000139725|ENSG00000143878|ENSG00000155366|ENSG00000172602|ENSG00000271810	+
ENSG00000270757	189.253	117.119	121.145	142.506	148.598	132.873	95.5169	125.662	chr2	198365137	198415450	HSPE1-MOB4		B4DM50|S4R3N1	HSPE1-MOB4 readthrough [Source:HGNC Symbol;Acc:49184]	ENSG00000270757		protein_coding	GO:0005524|GO:0005737|GO:0005794|GO:0006457|GO:0016020|GO:0019900	ENSG00000115540	+
ENSG00000123416	189.18	105.732	99.9799	131.631	57.5248	63.923	84.8219	68.7566	chr12	49521565	49525180	TUBA1B		C9JDS9|F8VRK0|F8VRZ4|F8VU66|F8VVB9|F8VWV9|F8VX09|F8VXZ7	tubulin, alpha 1b [Source:HGNC Symbol;Acc:18809]	ENSG00000123416	10376	protein_coding	GO:0000226|GO:0003924|GO:0005198|GO:0005200|GO:0005515|GO:0005525|GO:0005874|GO:0005881|GO:0006184|GO:0006457|GO:0007017|GO:0015630|GO:0019904|GO:0030705|GO:0043234|GO:0044267|GO:0051084|GO:0051258|GO:0051301|GO:0071353	ENSG00000075886|ENSG00000127824|ENSG00000152086|ENSG00000167552|ENSG00000167553|ENSG00000178462|ENSG00000183785|ENSG00000198033	-
ENSG00000145425	188.311	113.247	154.792	152.116	221.754	215.908	168.704	202.122	chr4	152020725	152025804	RPS3A		D6R9B6|D6RAS7|D6RAT0|D6RB09|D6RED7|D6RG13|D6RGE0|D6RI02|E9PFI5|F5H4F9|H0Y8L7|H0Y9Y4	ribosomal protein S3A [Source:HGNC Symbol;Acc:10421]	ENSG00000145425		protein_coding	GO:0000184|GO:0003723|GO:0003735|GO:0005515|GO:0005622|GO:0005634|GO:0005730|GO:0005737|GO:0005829|GO:0005840|GO:0006412|GO:0006413|GO:0006414|GO:0006415|GO:0006614|GO:0010467|GO:0016032|GO:0016070|GO:0016071|GO:0019058|GO:0019083|GO:0022627|GO:0030154|GO:0030529|GO:0044267|GO:0097194		+
ENSG00000100994	187.968	134.485	171.651	164.702	180.652	172.461	150.884	167.999	chr20	25228705	25278650	PYGB		Q8TDG6	phosphorylase, glycogen; brain [Source:HGNC Symbol;Acc:9723]	ENSG00000100994	5834	protein_coding	GO:0004645|GO:0005737|GO:0005975|GO:0005980|GO:0006006|GO:0008184|GO:0030170|GO:0044281	ENSG00000068976|ENSG00000100504	+
ENSG00000172270	186.93	185.843	189.828	187.534	181.857	207.183	203.827	197.622	chr19	571297	583493	BSG		B4DY23|I3L192|Q54A51|R4GMX5|R4GN83	basigin [Source:HGNC Symbol;Acc:1116]	ENSG00000172270	682	protein_coding	GO:0000139|GO:0002080|GO:0005515|GO:0005537|GO:0005739|GO:0005886|GO:0006090|GO:0007166|GO:0007566|GO:0007596|GO:0016020|GO:0016021|GO:0042383|GO:0042470|GO:0042475|GO:0043434|GO:0044237|GO:0044281|GO:0045121|GO:0046689|GO:0046697|GO:0050900|GO:0051591	ENSG00000156642|ENSG00000170571	+
ENSG00000134333	186.305	148.383	135.223	156.637	71.7325	90.2874	84.0407	82.0202	chr11	18415935	18429972	LDHA		F5GWW2|F5GXC7|F5GXH2|F5GXU1|F5GXY2|F5GYU2|F5GZQ4|F5H5J4|F5H6W8|F5H8H6	lactate dehydrogenase A [Source:HGNC Symbol;Acc:6535]	ENSG00000134333	3939	protein_coding	GO:0003824|GO:0004459|GO:0005515|GO:0005737|GO:0005739|GO:0005829|GO:0005929|GO:0005975|GO:0006090|GO:0006096|GO:0016491|GO:0016616|GO:0031668|GO:0044237|GO:0044262|GO:0044281|GO:0055114	ENSG00000111716|ENSG00000151116|ENSG00000166796|ENSG00000166800|ENSG00000171989	+
ENSG00000155660	185.951	60.7058	111.242	119.299	122.046	103.843	116.736	114.208	chr7	148700154	148725733	PDIA4		C9JMN9	protein disulfide isomerase family A, member 4 [Source:HGNC Symbol;Acc:30167]	ENSG00000155660	9601	protein_coding	GO:0003756|GO:0005509|GO:0005515|GO:0005783|GO:0005788|GO:0006662|GO:0009055|GO:0009306|GO:0009986|GO:0015035|GO:0016853|GO:0042470|GO:0045454	ENSG00000023318|ENSG00000139055|ENSG00000166479|ENSG00000167004|ENSG00000169340|ENSG00000185615|ENSG00000185624	-
ENSG00000135404	185.683	103.018	129.326	139.342	128.232	139.314	159.881	142.476	chr12	56119107	56123491	CD63		C9JV86|F8VNT9|F8VV56|F8VWK8|F8VX62|F8W022	CD63 molecule [Source:HGNC Symbol;Acc:1692]	ENSG00000135404	967	protein_coding	GO:0002576|GO:0005515|GO:0005764|GO:0005765|GO:0005770|GO:0005886|GO:0005887|GO:0007596|GO:0009986|GO:0010008|GO:0016021|GO:0030168|GO:0031088|GO:0031902|GO:0034613|GO:2000680	ENSG00000000003|ENSG00000011105|ENSG00000085117|ENSG00000104894|ENSG00000110900|ENSG00000117472|ENSG00000140391|ENSG00000143119|ENSG00000156298|ENSG00000157570|ENSG00000177697|ENSG00000214063|ENSG00000250349	-
ENSG00000006327	184.481	123.877	193.142	167.167	118.072	180.967	218.45	172.496	chr16	3068446	3072384	TNFRSF12A		I3L0S4|I3L1J9|I3L3P4|I3L539	tumor necrosis factor receptor superfamily, member 12A [Source:HGNC Symbol;Acc:18152]	ENSG00000006327	51330	protein_coding	GO:0001525|GO:0001726|GO:0005515|GO:0005886|GO:0006915|GO:0006928|GO:0006931|GO:0007155|GO:0007275|GO:0008219|GO:0009986|GO:0016021|GO:0045773|GO:2001238		+
ENSG00000131473	183.276	57.2378	71.1811	103.898	62.6267	56.2277	76.0969	64.9838	chr17	40023161	40086795	ACLY		B4E3P0|K7EIE7|K7ESG8|Q4LE36|Q8N9C4	ATP citrate lyase [Source:HGNC Symbol;Acc:115]	ENSG00000131473	47	protein_coding	GO:0003824|GO:0003878|GO:0004775|GO:0005515|GO:0005524|GO:0005634|GO:0005737|GO:0005739|GO:0005829|GO:0005886|GO:0006101|GO:0006112|GO:0006200|GO:0008152|GO:0008610|GO:0009346|GO:0015936|GO:0019432|GO:0031325|GO:0035338|GO:0044255|GO:0044262|GO:0044281|GO:0046872|GO:0046912|GO:0048037	ENSG00000163541	-
ENSG00000130255	181.302	91.2116	117.276	129.93	171.738	188.476	141.19	167.135	chr19	5674958	5691887	RPL36		J3KTD3|J3QSB5|Q9BYF3	ribosomal protein L36 [Source:HGNC Symbol;Acc:13631]	ENSG00000130255	25873	protein_coding	GO:0000184|GO:0003735|GO:0005622|GO:0005730|GO:0005737|GO:0005829|GO:0005840|GO:0006412|GO:0006413|GO:0006414|GO:0006415|GO:0006614|GO:0010467|GO:0016032|GO:0016070|GO:0016071|GO:0019058|GO:0019083|GO:0022625|GO:0044267		+
ENSG00000137970	181.185	100.163	131.793	137.714	206.436	193.557	131.322	177.105	chr1	97144430	97145176	RP11-122C9.1				ENSG00000137970		pseudogene			-
ENSG00000030582	180.869	164.882	156.295	167.349	126.751	139.804	152.02	139.525	chr17	42422614	42430470	GRN		K7EJY4|K7EK92|K7ELY1|K7EM89|K7EMR1|K7ENI2|K7ENN1|K7EPL0|K7EQ05|K7EQA7|K7EQK6|K7ERM2	granulin [Source:HGNC Symbol;Acc:4601]	ENSG00000030582	2896	protein_coding	GO:0001835|GO:0005125|GO:0005515|GO:0005615|GO:0005739|GO:0007165|GO:0007566|GO:0008083|GO:0008219|GO:0043231|GO:0050679		+
ENSG00000232573	180.092	79.9993	113.059	124.383	154.826	156.641	136.402	149.289	chr14	99439216	99439638	RPL3P4			ribosomal protein L3 pseudogene 4 [Source:HGNC Symbol;Acc:19805]	ENSG00000232573		pseudogene			-
ENSG00000168528	179.992	163.356	167.957	170.435	114.893	160.796	178.788	151.492	chr1	31882412	31907525	SERINC2			serine incorporator 2 [Source:HGNC Symbol;Acc:23231]	ENSG00000168528	347735	protein_coding	GO:0006658|GO:0016020|GO:0016021|GO:0051347	ENSG00000111897|ENSG00000132824|ENSG00000164300|ENSG00000184716	+
ENSG00000198918	179.048	89.0867	122.356	130.164	162.687	147.042	140.696	150.142	chrX	118920467	118925606	RPL39		D6W5G5	ribosomal protein L39 [Source:HGNC Symbol;Acc:10350]	ENSG00000198918	6170	protein_coding	GO:0000184|GO:0003723|GO:0003735|GO:0005622|GO:0005829|GO:0005840|GO:0006412|GO:0006413|GO:0006414|GO:0006415|GO:0006614|GO:0010467|GO:0016032|GO:0016070|GO:0016071|GO:0019058|GO:0019083|GO:0022625|GO:0044267	ENSG00000163923	-
ENSG00000158710	178.125	274.296	204.232	218.884	139.683	164.928	135.658	146.756	chr1	159887897	159895522	TAGLN2			transgelin 2 [Source:HGNC Symbol;Acc:11554]	ENSG00000158710	8407	protein_coding	GO:0005515|GO:0007517	ENSG00000064666|ENSG00000117519|ENSG00000130176|ENSG00000144834|ENSG00000149591	-
ENSG00000114942	177.619	96.5905	136.379	136.863	230.095	194.087	158.918	194.367	chr2	207024309	207027652	EEF1B2		C9JZW3|F2Z2G2|F8WF65|F8WFC9	eukaryotic translation elongation factor 1 beta 2 [Source:HGNC Symbol;Acc:3208]	ENSG00000114942		protein_coding	GO:0003746|GO:0005515|GO:0005829|GO:0005853|GO:0006412|GO:0006414|GO:0010467|GO:0044267	ENSG00000104529	+
ENSG00000188157	177.284	83.3744	98.1532	119.604	123.094	94.9573	105.282	107.778	chr1	955503	991496	AGRN		Q5XG79	agrin [Source:HGNC Symbol;Acc:329]	ENSG00000188157	375790	protein_coding	GO:0001523|GO:0002162|GO:0005200|GO:0005509|GO:0005515|GO:0005576|GO:0005604|GO:0005605|GO:0005615|GO:0005796|GO:0005886|GO:0005975|GO:0006024|GO:0006027|GO:0007009|GO:0007165|GO:0007213|GO:0007268|GO:0007411|GO:0007528|GO:0007603|GO:0008582|GO:0009986|GO:0016021|GO:0030054|GO:0030198|GO:0030203|GO:0030204|GO:0030548|GO:0031012|GO:0032321|GO:0033691|GO:0035374|GO:0043113|GO:0043202|GO:0043236|GO:…	ENSG00000142798|ENSG00000164318	+
ENSG00000213553	175.225	89.7722	121.501	128.833	171.929	162.658	133.776	156.121	chr2	38708920	38710012	RPLP0P6			ribosomal protein, large, P0 pseudogene 6 [Source:HGNC Symbol;Acc:36404]	ENSG00000213553		pseudogene			+
ENSG00000143947	174.915	96.2065	122.484	131.202	169.681	155.05	124.667	149.799	chr2	55459039	55462989	RPS27A		A8CGI2|B2RDW1|F5GZ39|J3QSA3|J3QTR3|M0R1V7|Q8WYN9	ribosomal protein S27a [Source:HGNC Symbol;Acc:10417]	ENSG00000143947	6233	protein_coding	GO:0000082|GO:0000122|GO:0000184|GO:0000187|GO:0000209|GO:0000278|GO:0002224|GO:0002474|GO:0002479|GO:0002755|GO:0002756|GO:0003735|GO:0005515|GO:0005622|GO:0005654|GO:0005829|GO:0005840|GO:0005886|GO:0006281|GO:0006351|GO:0006367|GO:0006412|GO:0006413|GO:0006414|GO:0006415|GO:0006614|GO:0006915|GO:0006977|GO:0007141|GO:0007144|GO:0007173|GO:0007179|GO:0007219|GO:0007220|GO:0007249|GO:0007254|GO:…		+
ENSG00000177469	173.4	145.68	118.745	145.942	132.796	124.002	113.157	123.319	chr17	40554470	40575535	PTRF			polymerase I and transcript release factor [Source:HGNC Symbol;Acc:9688]	ENSG00000177469	284119	protein_coding	GO:0005515|GO:0005634|GO:0005654|GO:0005737|GO:0005739|GO:0005783|GO:0005829|GO:0005901|GO:0006355|GO:0006360|GO:0006361|GO:0006363|GO:0010467|GO:0042134	ENSG00000168497|ENSG00000170681|ENSG00000170955	-
ENSG00000106682	173.036	139.275	151.342	154.551	138.765	142.897	134.716	138.793	chr7	73588575	73611431	EIF4H		Q75MT8|Q75MU1|Q75MU2	eukaryotic translation initiation factor 4H [Source:HGNC Symbol;Acc:12741]	ENSG00000106682	7458	protein_coding	GO:0000166|GO:0003676|GO:0003723|GO:0003743|GO:0005515|GO:0005829|GO:0006412|GO:0006413|GO:0006446|GO:0008135|GO:0010467|GO:0016281|GO:0019048|GO:0019953|GO:0044267|GO:0048471|GO:0048589	ENSG00000063046	+
ENSG00000169567	172.655	108.347	125.826	135.609	109.397	125.573	136.083	123.684	chr5	130494720	130507428	HINT1		D6RC06|D6RD60|D6RE99|D6REP8	histidine triad nucleotide binding protein 1 [Source:HGNC Symbol;Acc:4912]	ENSG00000169567	3094	protein_coding	GO:0000118|GO:0000166|GO:0003824|GO:0005080|GO:0005634|GO:0005737|GO:0005856|GO:0005886|GO:0006351|GO:0006355|GO:0007165|GO:0009154|GO:0016787|GO:0072332	ENSG00000137133	-
ENSG00000228474	171.886	144.488	140.991	152.455	114.437	107.235	125.742	115.805	chr2	27293340	27294641	OST4			oligosaccharyltransferase 4 homolog (S. cerevisiae) [Source:HGNC Symbol;Acc:32483]	ENSG00000228474	100128731	protein_coding	GO:0005789|GO:0016021		-
ENSG00000185275	168.942	480.858	355.225	335.008	150.651	265.052	251.97	222.558	chrY	21154353	21154595	CD24P4			CD24 molecule pseudogene 4 [Source:HGNC Symbol;Acc:1649]	ENSG00000185275		pseudogene			-
ENSG00000163216	168.919	537.258	486.231	397.469	40.4553	172.634	207.762	140.284	chr1	153012201	153014407	SPRR2D			small proline-rich protein 2D [Source:HGNC Symbol;Acc:11264]	ENSG00000163216	6703	protein_coding	GO:0001533|GO:0005737|GO:0008544|GO:0030216|GO:0031424	ENSG00000203785	-
ENSG00000129562	168.708	166.14	161.709	165.519	136.451	149.807	169.538	151.932	chr14	23033805	23058175	DAD1		F5GXX5|F5H895	defender against cell death 1 [Source:HGNC Symbol;Acc:2664]	ENSG00000129562	1603	protein_coding	GO:0001824|GO:0004576|GO:0004579|GO:0005789|GO:0006486|GO:0006915|GO:0007584|GO:0008250|GO:0016021|GO:0018279|GO:0042493|GO:0043066|GO:0043687|GO:0044267		-
ENSG00000063177	167.995	108.09	144.857	140.314	217.11	211.444	153.989	194.181	chr19	49118585	49122793	RPL18		F8VUA6|F8VWC5|F8VXR6|F8VYV2|G3V203|Q0QEW2	ribosomal protein L18 [Source:HGNC Symbol;Acc:10310]	ENSG00000063177	6141	protein_coding	GO:0000184|GO:0003723|GO:0003735|GO:0005829|GO:0005840|GO:0006412|GO:0006413|GO:0006414|GO:0006415|GO:0006614|GO:0010467|GO:0016032|GO:0016070|GO:0016071|GO:0019058|GO:0019083|GO:0022625|GO:0044267		-
ENSG00000197746	167.371	256.423	211.985	211.926	200.872	208.068	209.182	206.041	chr10	73576055	73611126	PSAP		C9JIZ6	prosaposin [Source:HGNC Symbol;Acc:9498]	ENSG00000197746	5660	protein_coding	GO:0002576|GO:0005576|GO:0005615|GO:0005739|GO:0005764|GO:0005765|GO:0005794|GO:0006629|GO:0006665|GO:0006687|GO:0006869|GO:0007596|GO:0008047|GO:0008289|GO:0016021|GO:0019216|GO:0030168|GO:0043085|GO:0043202|GO:0043231|GO:0043408|GO:0044281|GO:0048589|GO:0060736|GO:0060742|GO:0071310	ENSG00000168878|ENSG00000178597	-
ENSG00000149925	165.98	108.371	117.109	130.487	97.6003	119.48	106.096	107.726	chr16	30064411	30081778	ALDOA		A4UCS9|H3BMQ8|H3BPS8|H3BQN4|H3BR04|H3BU78|H3BUH7|J3KPS3	aldolase A, fructose-bisphosphate [Source:HGNC Symbol;Acc:414]	ENSG00000149925	226	protein_coding	GO:0002576|GO:0003779|GO:0004332|GO:0005515|GO:0005576|GO:0005829|GO:0005975|GO:0006000|GO:0006006|GO:0006094|GO:0006096|GO:0006754|GO:0006941|GO:0007015|GO:0007596|GO:0008092|GO:0008360|GO:0015629|GO:0015631|GO:0030168|GO:0030388|GO:0031093|GO:0031674|GO:0042802|GO:0044281|GO:0046716|GO:0051289|GO:0070061|GO:0070062	ENSG00000109107|ENSG00000136872	+
ENSG00000118680	165.69	230.536	216.736	204.321	114.232	138.337	162.288	138.286	chr18	3261907	3278282	MYL12B			myosin, light chain 12B, regulatory [Source:HGNC Symbol;Acc:29827]	ENSG00000118680	103910	protein_coding	GO:0001725|GO:0005509|GO:0005515|GO:0005829|GO:0006936|GO:0007411|GO:0008360|GO:0016460|GO:0030018|GO:0043234|GO:0045177	ENSG00000101335|ENSG00000101608|ENSG00000106436|ENSG00000106631|ENSG00000111245|ENSG00000180209|ENSG00000215375	+
ENSG00000088832	165.666	132.144	141.853	146.554	65.3711	84.8293	83.3679	77.8561	chr20	1349622	1373806	FKBP1A		Q0VDC5|Q0VDC6|Q1JUQ5|Q5W0X3|Q9UH88	FK506 binding protein 1A, 12kDa [Source:HGNC Symbol;Acc:3711]	ENSG00000088832		protein_coding	GO:0000413|GO:0001933|GO:0003007|GO:0003755|GO:0004871|GO:0005024|GO:0005160|GO:0005219|GO:0005515|GO:0005527|GO:0005528|GO:0005737|GO:0005829|GO:0006457|GO:0006458|GO:0006936|GO:0007179|GO:0007183|GO:0008144|GO:0010039|GO:0014802|GO:0016020|GO:0018208|GO:0019221|GO:0019899|GO:0022417|GO:0030018|GO:0030424|GO:0030544|GO:0031000|GO:0031398|GO:0032092|GO:0032513|GO:0032925|GO:0033017|GO:0034205|GO:…	ENSG00000004478|ENSG00000077800|ENSG00000096060|ENSG00000100442|ENSG00000105701|ENSG00000119782|ENSG00000198225	-
ENSG00000081277	165.492	491.546	358.852	338.63	225.623	280.508	261.857	255.996	chr1	201252580	201302121	PKP1		B4DRX5|Q14BN3	plakophilin 1 (ectodermal dysplasia/skin fragility syndrome) [Source:HGNC Symbol;Acc:9023]	ENSG00000081277	5317	protein_coding	GO:0004871|GO:0005488|GO:0005515|GO:0005521|GO:0005634|GO:0005882|GO:0005886|GO:0006915|GO:0006921|GO:0007155|GO:0007165|GO:0007275|GO:0019215|GO:0030057|GO:0030280|GO:0045110	ENSG00000057294|ENSG00000099889|ENSG00000144283|ENSG00000169862|ENSG00000184363|ENSG00000198561	+
ENSG00000075618	165.436	86.9442	100.432	117.604	75.3584	93.7693	80.5971	83.2416	chr7	5632439	5646286	FSCN1		B3KTM9|C9JFC0|C9JPH9|H7BYX5|J3KNT0|Q96IH1	fascin homolog 1, actin-bundling protein (Strongylocentrotus purpuratus) [Source:HGNC Symbol;Acc:11148]	ENSG00000075618	6624	protein_coding	GO:0001725|GO:0003779|GO:0005515|GO:0005737|GO:0005829|GO:0005856|GO:0008144|GO:0008283|GO:0015629|GO:0016477|GO:0030036|GO:0030054|GO:0030175|GO:0030674|GO:0048870|GO:0051015|GO:0051017|GO:0071437	ENSG00000106328|ENSG00000186765	+
ENSG00000167996	165.369	263.657	284.552	237.859	231.463	331.59	347.359	303.471	chr11	61727190	61735132	FTH1		A9JQE1|E9PK45|E9PKM5|E9PKY7|E9PPQ4|E9PQR3|E9PRK8|G3V192|G3V1D1|Q6NS36	ferritin, heavy polypeptide 1 [Source:HGNC Symbol;Acc:3976]	ENSG00000167996	2495	protein_coding	GO:0004322|GO:0005506|GO:0005515|GO:0005739|GO:0005829|GO:0006826|GO:0006879|GO:0006880|GO:0006892|GO:0006955|GO:0008043|GO:0008199|GO:0008285|GO:0016491|GO:0048147|GO:0055085	ENSG00000087086|ENSG00000132446|ENSG00000181867	-
ENSG00000263809	165.34	97.3862	136.103	132.943	206.408	184.13	154.409	181.649	chr17	8271956	8286505	RP11-849F2.7		J3KTJ8|J3QQQ9	KRAB-A domain-containing protein 2 [Source:UniProtKB/TrEMBL;Acc:J3QQQ9]	ENSG00000263809	124751	protein_coding	GO:0003735|GO:0006412|GO:0015934	ENSG00000037241|ENSG00000161970	-
ENSG00000177700	164.059	134.274	123.829	140.721	78.0409	106.227	98.5798	94.2826	chr11	837356	842545	POLR2L			polymerase (RNA) II (DNA directed) polypeptide L, 7.6kDa [Source:HGNC Symbol;Acc:9199]	ENSG00000177700	5441	protein_coding	GO:0000398|GO:0003677|GO:0003899|GO:0005634|GO:0005654|GO:0005665|GO:0005829|GO:0006281|GO:0006283|GO:0006289|GO:0006351|GO:0006356|GO:0006366|GO:0006367|GO:0006368|GO:0006370|GO:0006383|GO:0006385|GO:0006386|GO:0008270|GO:0008380|GO:0010467|GO:0016032|GO:0032481|GO:0045087|GO:0050434		-
ENSG00000114391	163.898	109.042	140.476	137.805	189.094	170.507	130.854	163.485	chr3	101399935	101405626	RPL24		C9JNW5|C9JXB8	ribosomal protein L24 [Source:HGNC Symbol;Acc:10325]	ENSG00000114391	6152	protein_coding	GO:0000184|GO:0003723|GO:0003735|GO:0005829|GO:0005840|GO:0006412|GO:0006413|GO:0006414|GO:0006415|GO:0006614|GO:0010467|GO:0016032|GO:0016070|GO:0016071|GO:0019058|GO:0019083|GO:0022625|GO:0044267		-
ENSG00000187514	163.68	81.6943	98.6937	114.689	154.62	141.209	117.956	137.928	chr2	232571605	232578251	PTMA		B8ZZA1|B8ZZQ6|B8ZZW7|F8WCE8|H7C031|Q53S24|Q7KZ52	prothymosin, alpha [Source:HGNC Symbol;Acc:9623]	ENSG00000187514		protein_coding	GO:0005634|GO:0005737|GO:0006351		+
ENSG00000107223	163.529	166.72	148.532	159.594	174.892	171.397	119.828	155.372	chr9	139756571	139760738	EDF1			endothelial differentiation-related factor 1 [Source:HGNC Symbol;Acc:3164]	ENSG00000107223	8721	protein_coding	GO:0003677|GO:0003713|GO:0005515|GO:0005516|GO:0005622|GO:0005634|GO:0005669|GO:0005730|GO:0005737|GO:0006351|GO:0006355|GO:0007275|GO:0019216|GO:0043388|GO:0043565|GO:0045446|GO:0045893		-
ENSG00000158825	163.008	260.455	202.842	208.768	53.5675	122.923	117.94	98.1434	chr1	20915441	20945401	CDA		Q71UE9	cytidine deaminase [Source:HGNC Symbol;Acc:1712]	ENSG00000158825	978	protein_coding	GO:0001882|GO:0003824|GO:0004126|GO:0005576|GO:0005829|GO:0006206|GO:0007166|GO:0008270|GO:0008655|GO:0009972|GO:0016787|GO:0019858|GO:0030308|GO:0042802|GO:0042803|GO:0043097|GO:0044281|GO:0045980|GO:0051289|GO:0055086		+
ENSG00000196262	161.571	127.912	140.735	143.406	133.869	138.342	135.34	135.85	chr7	44836279	44864163	PPIA		C9J5S7|E5RIZ5|F8WE65|Q567Q0	peptidylprolyl isomerase A (cyclophilin A) [Source:HGNC Symbol;Acc:9253]	ENSG00000196262		protein_coding	GO:0000413|GO:0002576|GO:0003755|GO:0005515|GO:0005576|GO:0005634|GO:0005829|GO:0006278|GO:0006457|GO:0007596|GO:0016032|GO:0019048|GO:0019061|GO:0019068|GO:0019076|GO:0030168|GO:0030260|GO:0034389|GO:0042277|GO:0045069|GO:0045070|GO:0046790|GO:0050714|GO:0050900|GO:0051082|GO:0075713	ENSG00000015568|ENSG00000084072|ENSG00000108179|ENSG00000153165|ENSG00000153201|ENSG00000169629|ENSG00000183054|ENSG00000185304|ENSG00000187627|ENSG00000196862|ENSG00000198161|ENSG00000236334|ENSG00000255854|ENSG00000255963|ENSG00000256374	+
ENSG00000171314	161.489	101.705	95.5254	119.573	80.7047	87.2887	83.7434	83.9123	chr10	99185917	99193198	PGAM1		B4DMJ7|Q6FHU2	phosphoglycerate mutase 1 (brain) [Source:HGNC Symbol;Acc:8888]	ENSG00000171314	5223	protein_coding	GO:0004082|GO:0004083|GO:0004619|GO:0005515|GO:0005829|GO:0005975|GO:0006006|GO:0006094|GO:0006096|GO:0006110|GO:0016868|GO:0019901|GO:0043456|GO:0044281|GO:0045730	ENSG00000164708|ENSG00000172331|ENSG00000226784	+
ENSG00000127184	160.943	116.642	125.328	134.304	115.121	129.304	124.291	122.905	chr5	85913721	85916779	COX7C		D6R9Z7	cytochrome c oxidase subunit VIIc [Source:HGNC Symbol;Acc:2292]	ENSG00000127184	1350	protein_coding	GO:0004129|GO:0005743|GO:0006091|GO:0016021|GO:0022904|GO:0044237|GO:0044281		+
ENSG00000163453	160.599	154.507	148.789	154.632	70.8004	108.644	175.847	118.43	chr4	57896939	57976551	IGFBP7			insulin-like growth factor binding protein 7 [Source:HGNC Symbol;Acc:5476]	ENSG00000163453	3490	protein_coding	GO:0001558|GO:0005515|GO:0005520|GO:0005576|GO:0005615|GO:0007155|GO:0007566|GO:0008285|GO:0009408|GO:0009451|GO:0014070|GO:0031012|GO:0032526|GO:0032870|GO:0048839|GO:0050810|GO:0051414	ENSG00000107821|ENSG00000137142	-
ENSG00000100300	160.172	132.772	118.838	137.261	115.31	145.902	115.202	125.471	chr22	43547520	43559248	TSPO		B1AH87|J3QLD3|O76068	translocator protein (18kDa) [Source:HGNC Symbol;Acc:1158]	ENSG00000100300	706	protein_coding	GO:0005497|GO:0005515|GO:0005739|GO:0005741|GO:0006626|GO:0006694|GO:0006783|GO:0006811|GO:0006820|GO:0006821|GO:0006915|GO:0007568|GO:0008202|GO:0008283|GO:0008347|GO:0008503|GO:0010042|GO:0010266|GO:0010940|GO:0014012|GO:0015485|GO:0016021|GO:0030325|GO:0032374|GO:0032570|GO:0032720|GO:0033574|GO:0042493|GO:0043065|GO:0045019|GO:0048265|GO:0048266|GO:0048678|GO:0050810|GO:0051901|GO:0051928|GO:…	ENSG00000112212	+
ENSG00000236552	158.416	79.4916	114.624	117.511	173.369	145.099	108.262	142.243	chr10	98510045	98510675	RPL13AP5			ribosomal protein L13a pseudogene 5 [Source:HGNC Symbol;Acc:23736]	ENSG00000236552		pseudogene			+
ENSG00000124942	158.378	142.595	151.553	150.842	179.15	124.966	137.747	147.288	chr11	62201016	62323707	AHNAK		E9PJC6|E9PJZ0|E9PKR9|E9PLK4|E9PQE3|Q9BVU3	AHNAK nucleoprotein [Source:HGNC Symbol;Acc:347]	ENSG00000124942	79026	protein_coding	GO:0005515|GO:0005634|GO:0007399	ENSG00000105227|ENSG00000185567	-
ENSG00000144713	158.291	76.8251	103.871	112.996	145.776	136.074	113.931	131.927	chr3	12875984	12883087	RPL32		D3YTB1|D3YTI8|F8W727	ribosomal protein L32 [Source:HGNC Symbol;Acc:10336]	ENSG00000144713	6161	protein_coding	GO:0000184|GO:0003735|GO:0005622|GO:0005829|GO:0005840|GO:0006412|GO:0006413|GO:0006414|GO:0006415|GO:0006614|GO:0010467|GO:0016032|GO:0016070|GO:0016071|GO:0019058|GO:0019083|GO:0022625|GO:0044267		-
ENSG00000272540	155.272	137.191	128.431	140.298	73.3005	86.4539	136.23	98.6615	chr6	30690882	30691654	XXbac-BPG252P9.9				ENSG00000272540		antisense			-
ENSG00000243509	154.939	7.77287	29.2022	63.9712	13.1738	17.6668	24.2117	18.3507	chr20	62328021	62330037	TNFRSF6B		H0UI95	tumor necrosis factor receptor superfamily, member 6b, decoy [Source:HGNC Symbol;Acc:11921]	ENSG00000243509	8771	protein_coding	GO:0004872|GO:0005515|GO:0005615|GO:0006915|GO:0043066	ENSG00000028137|ENSG00000101017|ENSG00000111321|ENSG00000141655|ENSG00000146072|ENSG00000157873|ENSG00000164761	+
ENSG00000091409	154.753	123.266	112.362	130.127	103.386	93.2955	103.501	100.061	chr2	173292082	173371181	ITGA6		C9JXX7|H7BZ97	integrin, alpha 6 [Source:HGNC Symbol;Acc:6142]	ENSG00000091409	3655	protein_coding	GO:0005178|GO:0005515|GO:0005604|GO:0005886|GO:0005913|GO:0007044|GO:0007160|GO:0007229|GO:0007596|GO:0008305|GO:0009897|GO:0009925|GO:0009986|GO:0010811|GO:0016323|GO:0016337|GO:0022409|GO:0030056|GO:0030175|GO:0030198|GO:0031581|GO:0031668|GO:0032403|GO:0033627|GO:0034329|GO:0034676|GO:0042327|GO:0042475|GO:0043065|GO:0043236|GO:0045178|GO:0045944|GO:0046847|GO:0046872|GO:0050873|GO:0050900|GO:…	ENSG00000005844|ENSG00000005884|ENSG00000005961|ENSG00000077943|ENSG00000083457|ENSG00000115232|ENSG00000135424|ENSG00000137809|ENSG00000138448|ENSG00000140678|ENSG00000143127|ENSG00000144668|ENSG00000156886|ENSG00000161638|ENSG00000164171|ENSG00000169896|ENSG00000213949	+
ENSG00000178209	154.589	183.603	200.306	179.499	160.389	170.724	207.555	179.556	chr8	144989321	145050902	PLEC		E9PIA2|E9PKG0|E9PMV1|E9PQ28|Q8WXV5|Q96IE3	plectin [Source:HGNC Symbol;Acc:9069]	ENSG00000178209	5339	protein_coding	GO:0003779|GO:0005515|GO:0005737|GO:0005829|GO:0005856|GO:0005886|GO:0005925|GO:0006915|GO:0006921|GO:0008307|GO:0016528|GO:0030056|GO:0030198|GO:0030506|GO:0031581|GO:0034329|GO:0042383|GO:0043034|GO:0043292|GO:0045111|GO:0046417	ENSG00000096696|ENSG00000118898|ENSG00000127603|ENSG00000151914|ENSG00000167880|ENSG00000214860|ENSG00000227184	-
ENSG00000145741	153.698	103.828	123.253	126.926	151.717	147.109	114.632	137.819	chr5	72794233	72801460	BTF3		D6RDG3	basic transcription factor 3 [Source:HGNC Symbol;Acc:1125]	ENSG00000145741	689	protein_coding	GO:0001701|GO:0005515|GO:0005634|GO:0006355|GO:0006366	ENSG00000134717	+
ENSG00000164733	153.688	96.6628	109.832	120.061	72.4586	80.5777	134.557	95.8645	chr8	11700033	11726957	CTSB		E9PCB3|E9PHZ5|E9PID0|E9PIS1|E9PJ67|E9PKQ7|E9PKX0|E9PL32|E9PLY3|E9PNL5|E9PQM1|E9PR00|E9PR54|E9PS78|E9PSG5|Q8TAC7|R4GMQ5	cathepsin B [Source:HGNC Symbol;Acc:2527]	ENSG00000164733	1508	protein_coding	GO:0002224|GO:0004197|GO:0005515|GO:0005576|GO:0005615|GO:0005622|GO:0005730|GO:0005739|GO:0005764|GO:0006508|GO:0008233|GO:0008234|GO:0022617|GO:0030198|GO:0030574|GO:0036021|GO:0042470|GO:0042981|GO:0043231|GO:0045087|GO:0048471|GO:0050790|GO:0097067	ENSG00000137251|ENSG00000142910	-
ENSG00000128272	153.649	153.155	206.25	171.018	291.004	300.798	219.111	270.304	chr22	39915700	39918691	ATF4		B4DJD4|Q96AQ3	activating transcription factor 4 [Source:HGNC Symbol;Acc:786]	ENSG00000128272	468	protein_coding	GO:0003677|GO:0003700|GO:0005515|GO:0005634|GO:0005654|GO:0005667|GO:0005737|GO:0005815|GO:0006094|GO:0006355|GO:0006357|GO:0006366|GO:0006520|GO:0006987|GO:0007214|GO:0008022|GO:0030968|GO:0032590|GO:0034976|GO:0043267|GO:0043525|GO:0043565|GO:0044267|GO:0045893|GO:0045944|GO:0070059	ENSG00000169136	+
ENSG00000141522	153.291	98.0927	79.1766	110.187	77.4713	86.11	67.1016	76.8943	chr17	79825597	79829282	ARHGDIA		J3KRE2|J3KRY1|J3KS60|J3KTF8|J3QQX2	Rho GDP dissociation inhibitor (GDI) alpha [Source:HGNC Symbol;Acc:678]	ENSG00000141522	396	protein_coding	GO:0001772|GO:0005094|GO:0005096|GO:0005515|GO:0005737|GO:0005829|GO:0005856|GO:0006928|GO:0007162|GO:0007264|GO:0007266|GO:0032880|GO:0043066|GO:0048011|GO:0050770|GO:0050771|GO:0050772|GO:0051056	ENSG00000111348|ENSG00000242173	-
ENSG00000164587	153.045	91.6971	123.579	122.774	179.37	156.346	125.523	153.746	chr5	149822753	149829319	RPS14		E5RH77	ribosomal protein S14 [Source:HGNC Symbol;Acc:10387]	ENSG00000164587	6208	protein_coding	GO:0000028|GO:0000122|GO:0000184|GO:0003723|GO:0003735|GO:0005730|GO:0005739|GO:0005829|GO:0005840|GO:0006412|GO:0006413|GO:0006414|GO:0006415|GO:0006417|GO:0006614|GO:0010467|GO:0016032|GO:0016070|GO:0016071|GO:0019058|GO:0019083|GO:0022627|GO:0030218|GO:0030490|GO:0044267|GO:0045182|GO:0048027		-
ENSG00000171867	152.935	113.236	174.819	146.997	162.475	162.913	161.623	162.337	chr20	4666882	4682236	PRNP		A2A2V1|B2NI04|O75942|Q53YK7|Q6SES1|Q86XR1	prion protein [Source:HGNC Symbol;Acc:9449]	ENSG00000171867	5621	protein_coding	GO:0001933|GO:0005507|GO:0005515|GO:0005634|GO:0005730|GO:0005737|GO:0005783|GO:0005794|GO:0005886|GO:0006878|GO:0006979|GO:0007050|GO:0007411|GO:0007611|GO:0008017|GO:0008152|GO:0015631|GO:0016020|GO:0019898|GO:0031225|GO:0032689|GO:0032700|GO:0032703|GO:0042802|GO:0043008|GO:0043066|GO:0043231|GO:0043433|GO:0045121|GO:0046007|GO:0046686|GO:0046688|GO:0050860|GO:0051087|GO:0051260|GO:0070885		+
ENSG00000150093	152.269	130.98	143.899	142.382	155.247	133.343	132.88	140.49	chr10	33189247	33294720	ITGB1		C9JJP8|C9JPK5|E7EQW5|E7ERX5|E7EUI6|E9PLR6|E9PQJ2|Q5T3E4|Q5T3E5|Q5T3E6	integrin, beta 1 (fibronectin receptor, beta polypeptide, antigen CD29 includes MDF2, MSK12) [Source:HGNC Symbol;Acc:6153]	ENSG00000150093	3688	protein_coding	GO:0000082|GO:0001618|GO:0001669|GO:0001701|GO:0001708|GO:0001726|GO:0001894|GO:0001948|GO:0001968|GO:0002020|GO:0002042|GO:0003779|GO:0004872|GO:0005102|GO:0005178|GO:0005515|GO:0005518|GO:0005604|GO:0005737|GO:0005886|GO:0005911|GO:0005912|GO:0005925|GO:0006874|GO:0006968|GO:0007155|GO:0007156|GO:0007159|GO:0007160|GO:0007161|GO:0007229|GO:0007275|GO:0007411|GO:0007596|GO:0008277|GO:0008284|GO:…	ENSG00000082781|ENSG00000105855|ENSG00000115221|ENSG00000132470|ENSG00000139626|ENSG00000160255|ENSG00000198542|ENSG00000259207|ENSG00000259753	-
ENSG00000101182	151.892	109.228	143.698	134.939	118.382	131.332	107.788	119.167	chr20	60711791	60718496	PSMA7			proteasome (prosome, macropain) subunit, alpha type, 7 [Source:HGNC Symbol;Acc:9536]	ENSG00000101182	5688	protein_coding	GO:0000082|GO:0000209|GO:0000278|GO:0000502|GO:0002474|GO:0002479|GO:0004175|GO:0004298|GO:0005515|GO:0005654|GO:0005829|GO:0005839|GO:0006511|GO:0006521|GO:0006915|GO:0006977|GO:0010467|GO:0016032|GO:0016070|GO:0016071|GO:0019048|GO:0019773|GO:0031145|GO:0034641|GO:0042590|GO:0042802|GO:0042981|GO:0043066|GO:0044281|GO:0051436|GO:0051437|GO:0051439|GO:0051603	ENSG00000154611	-
ENSG00000075785	150.644	159.975	147.001	152.54	106.539	128.137	124.556	119.744	chr3	128444965	128533639	RAB7A		C9IZZ0|C9J4S4|C9J4V0|C9J592|C9J7D1|C9J8S3	RAB7A, member RAS oncogene family [Source:HGNC Symbol;Acc:9788]	ENSG00000075785	7879	protein_coding	GO:0003924|GO:0005515|GO:0005524|GO:0005525|GO:0005622|GO:0005634|GO:0005737|GO:0005764|GO:0005765|GO:0005770|GO:0005794|GO:0006184|GO:0006622|GO:0006886|GO:0006897|GO:0006913|GO:0007165|GO:0007174|GO:0007264|GO:0008333|GO:0015031|GO:0016020|GO:0019003|GO:0019886|GO:0030670|GO:0031410|GO:0042470|GO:0043231|GO:0045022|GO:0045335|GO:0045453|GO:0048365|GO:0090382|GO:0090383|GO:0090385|GO:0097208	ENSG00000079974|ENSG00000117280|ENSG00000118508|ENSG00000123570|ENSG00000123595|ENSG00000123892|ENSG00000144134	+
ENSG00000126267	148.268	165.034	139.662	150.988	117.51	131.286	119.768	122.854	chr19	36139125	36149763	COX6B1		K7EQD3	cytochrome c oxidase subunit VIb polypeptide 1 (ubiquitous) [Source:HGNC Symbol;Acc:2280]	ENSG00000126267	1340	protein_coding	GO:0004129|GO:0005739|GO:0005743|GO:0005758|GO:0022904|GO:0044237|GO:0044281|GO:0055114	ENSG00000160471	+
ENSG00000147065	148.118	165.386	140.215	151.24	99.5056	101.053	107.936	102.832	chrX	64808257	64961791	MSN			moesin [Source:HGNC Symbol;Acc:7373]	ENSG00000147065	4478	protein_coding	GO:0001931|GO:0003779|GO:0005102|GO:0005200|GO:0005515|GO:0005634|GO:0005730|GO:0005737|GO:0005856|GO:0005886|GO:0005902|GO:0005925|GO:0006928|GO:0007159|GO:0008092|GO:0016323|GO:0016324|GO:0019898|GO:0019901|GO:0022614|GO:0030175|GO:0031528|GO:0045177|GO:0050839|GO:0050900|GO:0070062|GO:2000401	ENSG00000007944|ENSG00000092820|ENSG00000137710|ENSG00000139926|ENSG00000153303|ENSG00000186575	+
ENSG00000176014	146.893	80.1574	77.5794	101.543	63.5358	65.696	60.3116	63.1812	chr18	12307668	12344319	TUBB6		B3KS31|B4E386|K7EJ64|K7EJZ4|K7EL29|K7EN98|K7EPE5|K7EQT3|K7ERA8|K7ES63|K7ESM5|K7ESQ3	tubulin, beta 6 class V [Source:HGNC Symbol;Acc:20776]	ENSG00000176014	84617	protein_coding	GO:0003924|GO:0005200|GO:0005525|GO:0005737|GO:0005874|GO:0005886|GO:0006184|GO:0006457|GO:0007017|GO:0015630|GO:0043234|GO:0044267|GO:0051084|GO:0051258	ENSG00000074935|ENSG00000101162|ENSG00000104833|ENSG00000137267|ENSG00000137285|ENSG00000173213|ENSG00000173876|ENSG00000188229|ENSG00000196230|ENSG00000198211|ENSG00000258947|ENSG00000261812	+
ENSG00000167768	146.34	892.596	740.35	593.096	103.271	239.722	230.113	191.035	chr12	53068520	53074191	KRT1		H6VRG1	keratin 1 [Source:HGNC Symbol;Acc:6412]	ENSG00000167768	3848	protein_coding	GO:0001867|GO:0004872|GO:0005198|GO:0005515|GO:0005856|GO:0005882|GO:0005886|GO:0006979|GO:0016020|GO:0030246|GO:0042730|GO:0045095|GO:0045765	ENSG00000135443|ENSG00000135480|ENSG00000139648|ENSG00000161849|ENSG00000161850|ENSG00000170421|ENSG00000170442|ENSG00000170454|ENSG00000170465|ENSG00000170477|ENSG00000170484|ENSG00000170486|ENSG00000170523|ENSG00000172867|ENSG00000185069|ENSG00000185479|ENSG00000185640|ENSG00000186049|ENSG00000186081|ENSG00000186442|ENSG00000189182|ENSG00000205420|ENSG00000205426	-
ENSG00000111716	146.337	53.9327	89.3402	96.5367	126.416	107.643	92.1194	108.726	chr12	21788276	21910791	LDHB		A8MW50|C9J7H8|F5H793|Q5U077	lactate dehydrogenase B [Source:HGNC Symbol;Acc:6541]	ENSG00000111716	3945	protein_coding	GO:0003824|GO:0004457|GO:0004459|GO:0005515|GO:0005737|GO:0005739|GO:0005829|GO:0005975|GO:0006089|GO:0006090|GO:0006096|GO:0016491|GO:0016616|GO:0019674|GO:0019900|GO:0042802|GO:0044237|GO:0044262|GO:0044281|GO:0051287|GO:0055114	ENSG00000134333|ENSG00000151116|ENSG00000166796|ENSG00000166800|ENSG00000171989	-
ENSG00000142089	145.827	79.7176	89.8956	105.147	173.32	172.965	118.873	155.053	chr11	319669	327537	IFITM3		E9PS44	interferon induced transmembrane protein 3 [Source:HGNC Symbol;Acc:5414]	ENSG00000142089	10410	protein_coding	GO:0005515|GO:0005765|GO:0005886|GO:0006955|GO:0009607|GO:0009615|GO:0016021|GO:0019221|GO:0031902|GO:0032897|GO:0034341|GO:0035455|GO:0035456|GO:0045071|GO:0046597|GO:0051607|GO:0060337	ENSG00000185201|ENSG00000185885|ENSG00000206013|ENSG00000244242|ENSG00000250644	-
ENSG00000130066	145.762	215.414	189.753	183.643	115.63	141.365	148.729	135.242	chrX	23801290	23804343	SAT1		A2VED4|A6NJE6|A6NM56|B0AZU7|E9PD37|Q6ICU9	spermidine/spermine N1-acetyltransferase 1 [Source:HGNC Symbol;Acc:10540]	ENSG00000130066	6303	protein_coding	GO:0001525|GO:0004145|GO:0005515|GO:0005622|GO:0005829|GO:0006595|GO:0006596|GO:0006598|GO:0008080|GO:0009447|GO:0019809|GO:0032918|GO:0034641|GO:0042127|GO:0044281	ENSG00000141504|ENSG00000184788	+
ENSG00000116133	145.58	102.518	81.9815	110.026	107.122	81.0263	80.7621	89.6369	chr1	55315306	55352891	DHCR24		B7Z546|B7Z817|F5H0H1|Q3LIE7	24-dehydrocholesterol reductase [Source:HGNC Symbol;Acc:2859]	ENSG00000116133	1718	protein_coding	GO:0000139|GO:0003824|GO:0005634|GO:0005737|GO:0005783|GO:0005789|GO:0005829|GO:0005856|GO:0006695|GO:0006915|GO:0006979|GO:0007050|GO:0007265|GO:0008104|GO:0008202|GO:0008203|GO:0008285|GO:0008762|GO:0009725|GO:0009888|GO:0016020|GO:0016021|GO:0016125|GO:0016491|GO:0016614|GO:0016628|GO:0019899|GO:0030539|GO:0031639|GO:0042605|GO:0042987|GO:0043066|GO:0043154|GO:0043588|GO:0044281|GO:0050614|GO:…		-
ENSG00000115268	145.15	86.2125	104.703	112.022	111.532	133.031	109.994	118.185	chr19	1438358	1440583	RPS15		K7EJ78|K7ELC2|K7EM56|K7EPN6|K7EQJ5|S4R3J3|S4R456	ribosomal protein S15 [Source:HGNC Symbol;Acc:10388]	ENSG00000115268	6209	protein_coding	GO:0000028|GO:0000056|GO:0000184|GO:0003677|GO:0003723|GO:0003735|GO:0005515|GO:0005634|GO:0005654|GO:0005829|GO:0005840|GO:0006364|GO:0006412|GO:0006413|GO:0006414|GO:0006415|GO:0006614|GO:0010467|GO:0015935|GO:0016032|GO:0016070|GO:0016071|GO:0019058|GO:0019083|GO:0022627|GO:0042274|GO:0044267		+
ENSG00000067560	144.92	158.602	148.51	150.677	123.43	130.265	131.883	128.526	chr3	49396578	49450431	RHOA		B4DKN9|C9J1T2|C9JNR4|C9JRM1|C9JX21|Q9BVT0	ras homolog family member A [Source:HGNC Symbol;Acc:667]	ENSG00000067560	387	protein_coding	GO:0001666|GO:0003924|GO:0005515|GO:0005525|GO:0005622|GO:0005634|GO:0005739|GO:0005829|GO:0005856|GO:0005886|GO:0005938|GO:0006184|GO:0006357|GO:0007160|GO:0007165|GO:0007179|GO:0007264|GO:0007266|GO:0007411|GO:0007519|GO:0007596|GO:0009612|GO:0009749|GO:0015031|GO:0016020|GO:0017022|GO:0019048|GO:0019904|GO:0030027|GO:0030036|GO:0030054|GO:0030168|GO:0030307|GO:0030334|GO:0030335|GO:0030424|GO:…	ENSG00000108830|ENSG00000115963|ENSG00000139725|ENSG00000143878|ENSG00000155366|ENSG00000172602|ENSG00000173156|ENSG00000271810	-
ENSG00000100558	144.548	42.7395	61.5805	82.9561	47.8127	51.2715	46.1149	48.3997	chr14	67853700	67878917	PLEK2		G3V337|H0YJ64|H0YJD0	pleckstrin 2 [Source:HGNC Symbol;Acc:19238]	ENSG00000100558	26499	protein_coding	GO:0005543|GO:0005737|GO:0005856|GO:0030036|GO:0031258|GO:0035556	ENSG00000115956	-
ENSG00000149806	143.822	109.488	111.96	121.757	162.021	176.526	135.762	158.103	chr11	64888100	64889945	FAU		E9PM49|E9PMS9|E9PR30|J3KN89	Finkel-Biskis-Reilly murine sarcoma virus (FBR-MuSV) ubiquitously expressed [Source:HGNC Symbol;Acc:3597]	ENSG00000149806	2197	protein_coding	GO:0000184|GO:0003674|GO:0003723|GO:0003735|GO:0005515|GO:0005575|GO:0005622|GO:0005829|GO:0005840|GO:0006412|GO:0006413|GO:0006414|GO:0006415|GO:0006614|GO:0008150|GO:0010467|GO:0015935|GO:0016032|GO:0016070|GO:0016071|GO:0019058|GO:0019083|GO:0022627|GO:0044267	ENSG00000173727	-
ENSG00000117394	143.155	358.662	339.76	280.526	211.491	265.842	282.572	253.302	chr1	43391052	43424530	SLC2A1		A6NL68|B3KVN0|C9JIM8|C9JR18|Q59GX2	solute carrier family 2 (facilitated glucose transporter), member 1 [Source:HGNC Symbol;Acc:11005]	ENSG00000117394	6513	protein_coding	GO:0001939|GO:0005355|GO:0005515|GO:0005622|GO:0005737|GO:0005886|GO:0005901|GO:0005911|GO:0005975|GO:0006112|GO:0006461|GO:0006766|GO:0006767|GO:0006970|GO:0008645|GO:0015758|GO:0016020|GO:0016021|GO:0016323|GO:0019852|GO:0019900|GO:0022857|GO:0022891|GO:0030496|GO:0030864|GO:0031982|GO:0033300|GO:0042149|GO:0042470|GO:0042802|GO:0042908|GO:0042910|GO:0043621|GO:0044281|GO:0050796|GO:0055056|GO:…	ENSG00000059804|ENSG00000109667|ENSG00000133460|ENSG00000142583|ENSG00000163581|ENSG00000173262|ENSG00000181856|ENSG00000197241|ENSG00000251357	-
ENSG00000184779	142.875	78.4327	105.794	109.034	153.416	149.034	112.813	138.421	chr15	82821158	82824972	RPS17		H0YK46|H0YN88	ribosomal protein S17 [Source:HGNC Symbol;Acc:10397]	ENSG00000184779		protein_coding	GO:0000028|GO:0000184|GO:0003735|GO:0005622|GO:0005829|GO:0005840|GO:0006364|GO:0006412|GO:0006413|GO:0006414|GO:0006415|GO:0006614|GO:0010467|GO:0016032|GO:0016070|GO:0016071|GO:0019058|GO:0019083|GO:0022627|GO:0034101|GO:0042274|GO:0044267	ENSG00000182774	-
ENSG00000173113	139.981	112.391	129.158	127.177	115.017	142.462	134.949	130.809	chr11	64083932	64085556	TRMT112		F5GX77|F5GYQ2|F5GZZ7|J3KNG5	tRNA methyltransferase 11-2 homolog (S. cerevisiae) [Source:HGNC Symbol;Acc:26940]	ENSG00000173113	51504	protein_coding	GO:0005515|GO:0008276|GO:0018364|GO:0043234	ENSG00000268412	-
ENSG00000090776	139.207	75.833	94.9125	103.317	98.7538	95.3148	88.6266	94.2317	chrX	68048840	68061990	EFNB1			ephrin-B1 [Source:HGNC Symbol;Acc:3226]	ENSG00000090776	1947	protein_coding	GO:0001755|GO:0005515|GO:0005634|GO:0005737|GO:0005887|GO:0007155|GO:0007267|GO:0007411|GO:0009880|GO:0016020|GO:0042102|GO:0045121|GO:0045202|GO:0046875	ENSG00000108947|ENSG00000125266	+
ENSG00000213860	138.705	55.9646	95.0709	96.5803	164.001	110.474	70.7231	115.066	chr7	20042346	20042909	RPL21P75			ribosomal protein L21 pseudogene 75 [Source:HGNC Symbol;Acc:36460]	ENSG00000213860		pseudogene			+
ENSG00000232177	138.09	142.749	112.072	130.97	128.321	107.315	80.9906	105.542	chrX	125606868	125607264	MTND4P24			MT-ND4 pseudogene 24 [Source:HGNC Symbol;Acc:42220]	ENSG00000232177		pseudogene			+
ENSG00000125356	136.689	131.735	114.26	127.561	98.8439	107.62	93.3962	99.9534	chrX	119005450	119010625	NDUFA1		Q6IBB5	NADH dehydrogenase (ubiquinone) 1 alpha subcomplex, 1, 7.5kDa [Source:HGNC Symbol;Acc:7683]	ENSG00000125356	4694	protein_coding	GO:0005739|GO:0005743|GO:0005747|GO:0006120|GO:0008137|GO:0016021|GO:0022904|GO:0031966|GO:0044237|GO:0044281		+
ENSG00000175416	134.67	388.225	232.313	251.736	135.248	186.73	127.949	149.976	chr5	175819456	175843570	CLTB		B4DTF9|D6RJD1|H0Y9Q6	clathrin, light chain B [Source:HGNC Symbol;Acc:2091]	ENSG00000175416	1212	protein_coding	GO:0000287|GO:0005198|GO:0005515|GO:0005802|GO:0005886|GO:0006886|GO:0016192|GO:0030118|GO:0030130|GO:0030132|GO:0042277|GO:0060170	ENSG00000122705	-
ENSG00000182117	134.649	111.614	98.421	114.895	86.9808	99.8758	91.7402	92.8656	chr15	34633917	34635378	NOP10		H0YM60	NOP10 ribonucleoprotein [Source:HGNC Symbol;Acc:14378]	ENSG00000182117	55505	protein_coding	GO:0001522|GO:0005515|GO:0005730|GO:0005732|GO:0006364|GO:0015030|GO:0030515|GO:0042254|GO:0072588		-
ENSG00000231991	134.589	110.101	128.575	124.421	52.5676	66.6073	77.6906	65.6219	chr9	33624223	33625532	ANXA2P2			annexin A2 pseudogene 2 [Source:HGNC Symbol;Acc:539]	ENSG00000231991		pseudogene			+
ENSG00000197756	134.575	71.2145	94.2693	100.02	143.572	124.722	108.749	125.681	chr2	217362912	217443903	RPL37A		C9J4Z3|E9PEL3|G5E9R3|M0R0A1|M0R2L6|Q6P4E4	ribosomal protein L37a [Source:HGNC Symbol;Acc:10348]	ENSG00000197756	6168	protein_coding	GO:0000184|GO:0003735|GO:0005622|GO:0005829|GO:0005840|GO:0006412|GO:0006413|GO:0006414|GO:0006415|GO:0006614|GO:0010467|GO:0016032|GO:0016070|GO:0016071|GO:0019058|GO:0019083|GO:0022625|GO:0044267|GO:0046872		+
ENSG00000214736	134.221	129.111	119.212	127.515	87.4858	95.5399	83.9721	88.9993	chr6	41755400	41757636	TOMM6			translocase of outer mitochondrial membrane 6 homolog (yeast) [Source:HGNC Symbol;Acc:34528]	ENSG00000214736	100188893	protein_coding	GO:0005739|GO:0005741|GO:0006626|GO:0044267		+
ENSG00000138326	134.06	76.5389	103.255	104.618	156.997	131.798	108.531	132.442	chr10	79793518	79816570	RPS24		E7ETK0	ribosomal protein S24 [Source:HGNC Symbol;Acc:10411]	ENSG00000138326	6229	protein_coding	GO:0000166|GO:0000184|GO:0000462|GO:0003735|GO:0005622|GO:0005634|GO:0005730|GO:0005737|GO:0005829|GO:0005840|GO:0006364|GO:0006412|GO:0006413|GO:0006414|GO:0006415|GO:0006614|GO:0010467|GO:0015935|GO:0016032|GO:0016070|GO:0016071|GO:0019058|GO:0019083|GO:0022627|GO:0031369|GO:0034101|GO:0042274|GO:0044267		+
ENSG00000137331	133.656	125.841	125.036	128.178	90.1321	109.362	145.135	114.877	chr6	30710976	30712331	IER3		Q5ST79	immediate early response 3 [Source:HGNC Symbol;Acc:5392]	ENSG00000137331	8870	protein_coding	GO:0000075|GO:0001562|GO:0003085|GO:0005515|GO:0005634|GO:0006282|GO:0006915|GO:0007095|GO:0008630|GO:0009653|GO:0016021|GO:0043065|GO:0043066|GO:0045732|GO:0045820|GO:0046822|GO:0050728|GO:1901029|GO:2000377|GO:2001020		-
ENSG00000214485	132.121	71.0257	97.8623	100.336	129.014	127.009	104.164	120.062	chr5	149473860	149474619	CTB-13H5.1				ENSG00000214485		pseudogene			+
ENSG00000136068	131.878	137.09	158.007	142.325	116.752	114.535	188.141	139.809	chr3	57994127	58157982	FLNB		E7EN95|Q8WXT3	filamin B, beta [Source:HGNC Symbol;Acc:3755]	ENSG00000136068	2317	protein_coding	GO:0001725|GO:0003779|GO:0005515|GO:0005737|GO:0005829|GO:0005886|GO:0005925|GO:0005938|GO:0007016|GO:0007165|GO:0007519|GO:0015629|GO:0016021|GO:0019221|GO:0030018|GO:0030036|GO:0030154|GO:0042802	ENSG00000128591|ENSG00000196924	+
ENSG00000123975	131.404	39.144	56.9581	75.8355	43.8038	40.891	47.3429	44.0126	chr9	91926113	91931618	CKS2			CDC28 protein kinase regulatory subunit 2 [Source:HGNC Symbol;Acc:2000]	ENSG00000123975	1164	protein_coding	GO:0000079|GO:0007049|GO:0007051|GO:0007127|GO:0008283|GO:0016538|GO:0048015|GO:0051301	ENSG00000173207|ENSG00000268942	+
ENSG00000262413	131.38	83.9719	65.7204	93.6908	57.1134	68.6118	50.394	58.7064	chr17	79825597	79826428	RP11-498C9.3				ENSG00000262413		antisense			+
ENSG00000116288	130.941	93.2021	95.6611	106.601	90.9065	99.1612	85.545	91.8709	chr1	8014351	8045565	PARK7		K7ELW0|K7EN27	parkinson protein 7 [Source:HGNC Symbol;Acc:16369]	ENSG00000116288	11315	protein_coding	GO:0001963|GO:0003729|GO:0004601|GO:0005515|GO:0005634|GO:0005737|GO:0005739|GO:0006508|GO:0006914|GO:0006954|GO:0007005|GO:0007338|GO:0008219|GO:0008233|GO:0008344|GO:0032091|GO:0034599|GO:0034614|GO:0042542|GO:0042743|GO:0042803|GO:0043523|GO:0043524|GO:0050727|GO:0050821|GO:0051583|GO:0051899|GO:0051920|GO:0060081|GO:0060548|GO:0060765|GO:0070301|GO:2000277|GO:2001237		+
ENSG00000172893	130.928	41.8782	65.558	79.4548	75.2294	62.2743	75.2013	70.9017	chr11	71139239	71163914	DHCR7		B4E1K5|E9PIP9|E9PJ54|E9PLZ2|E9PM00|E9PQ71|E9PRL8|H0YE57|H0YEJ5	7-dehydrocholesterol reductase [Source:HGNC Symbol;Acc:2860]	ENSG00000172893	1717	protein_coding	GO:0001568|GO:0005640|GO:0005783|GO:0005789|GO:0006695|GO:0009791|GO:0016020|GO:0016021|GO:0016126|GO:0016628|GO:0030154|GO:0030324|GO:0035264|GO:0042127|GO:0043231|GO:0044281|GO:0045540|GO:0047598	ENSG00000143815|ENSG00000149809	-
ENSG00000005884	130.908	72.0773	102.283	101.756	118.644	105.05	112.365	112.02	chr17	48133332	48167845	ITGA3		B4DDT0|B4E0H8|D6R9X8|K7EMU3|Q86SW1	integrin, alpha 3 (antigen CD49C, alpha 3 subunit of VLA-3 receptor) [Source:HGNC Symbol;Acc:6139]	ENSG00000005884	3675	protein_coding	GO:0001764|GO:0001968|GO:0005178|GO:0005515|GO:0005518|GO:0005886|GO:0007155|GO:0007160|GO:0007229|GO:0007507|GO:0007596|GO:0007613|GO:0008305|GO:0009986|GO:0010628|GO:0010634|GO:0010811|GO:0010976|GO:0016323|GO:0019904|GO:0030426|GO:0031345|GO:0034667|GO:0034698|GO:0042493|GO:0043236|GO:0045202|GO:0046872|GO:0046982|GO:0048471|GO:0050900|GO:0060135	ENSG00000005844|ENSG00000005961|ENSG00000077943|ENSG00000083457|ENSG00000091409|ENSG00000115232|ENSG00000135424|ENSG00000137809|ENSG00000138448|ENSG00000140678|ENSG00000143127|ENSG00000144668|ENSG00000156886|ENSG00000161638|ENSG00000164171|ENSG00000169896|ENSG00000213949	+
ENSG00000257529	129.809	59.11	88.0761	92.3317	139.497	121.762	102.887	121.382	chrX	100645999	100667285	RPL36A-HNRNPH2		H0Y3V9	RPL36A-HNRNPH2 readthrough [Source:HGNC Symbol;Acc:48349]	ENSG00000257529		protein_coding	GO:0003735|GO:0005622|GO:0005840|GO:0006412	ENSG00000165502|ENSG00000241343	+
ENSG00000220842	129.667	62.3988	81.6578	91.2413	115.131	111.606	85.5644	104.1	chr10	122114177	122114718	RP11-572P18.1				ENSG00000220842		pseudogene			-
ENSG00000204387	128.691	91.8027	131.519	117.338	219.354	232.929	174.744	209.009	chr6	31802385	31807541	C6orf48			chromosome 6 open reading frame 48 [Source:HGNC Symbol;Acc:19078]	ENSG00000204387	50854	protein_coding			+
ENSG00000101000	128.059	28.8268	56.5878	71.1578	57.8385	53.7802	43.2458	51.6215	chr20	33759876	33765165	PROCR			protein C receptor, endothelial [Source:HGNC Symbol;Acc:9452]	ENSG00000101000	10544	protein_coding	GO:0004872|GO:0005515|GO:0005813|GO:0005887|GO:0006955|GO:0007596|GO:0019882|GO:0050819		+
ENSG00000106153	127.074	111.633	115.166	117.958	95.1561	122.403	104.473	107.344	chr7	56169262	56174269	CHCHD2			coiled-coil-helix-coiled-coil-helix domain containing 2 [Source:HGNC Symbol;Acc:21645]	ENSG00000106153	51142	protein_coding	GO:0005739	ENSG00000250479	-
ENSG00000115008	127.029	49.5607	101.409	92.6662	62.6462	65.6189	91.6783	73.3145	chr2	113531492	113542167	IL1A			interleukin 1, alpha [Source:HGNC Symbol;Acc:5991]	ENSG00000115008	3552	protein_coding	GO:0001660|GO:0005125|GO:0005149|GO:0005507|GO:0005515|GO:0005576|GO:0005615|GO:0005829|GO:0006915|GO:0006954|GO:0006955|GO:0008283|GO:0008285|GO:0010575|GO:0019221|GO:0034605|GO:0035234|GO:0045086|GO:0045766|GO:0045840|GO:0045944|GO:0046688|GO:0050715|GO:0051781|GO:0097192|GO:2001240		-
ENSG00000080824	126.253	86.6382	76.459	96.45	97.3534	77.2795	69.3331	81.322	chr14	102547075	102606036	HSP90AA1		G3V2J8|G3V592|K9JA46|Q86SX1|Q86U12|Q8TBA7|Q96HX7	heat shock protein 90kDa alpha (cytosolic), class A member 1 [Source:HGNC Symbol;Acc:5253]	ENSG00000080824	3320	protein_coding	GO:0000086|GO:0000166|GO:0000278|GO:0001764|GO:0002134|GO:0002135|GO:0003009|GO:0003729|GO:0005515|GO:0005524|GO:0005525|GO:0005576|GO:0005622|GO:0005737|GO:0005829|GO:0005886|GO:0006200|GO:0006457|GO:0006839|GO:0006950|GO:0006986|GO:0007165|GO:0007411|GO:0009408|GO:0009651|GO:0009986|GO:0010592|GO:0010659|GO:0016323|GO:0016324|GO:0016887|GO:0017098|GO:0019901|GO:0019903|GO:0030235|GO:0030911|GO:…	ENSG00000096384|ENSG00000126602	-
ENSG00000125995	126.157	148.311	125.766	133.411	80.6291	115.392	72.9816	89.6675	chr20	34287194	34288906	ROMO1			reactive oxygen species modulator 1 [Source:HGNC Symbol;Acc:16185]	ENSG00000125995	140823	protein_coding	GO:0001302|GO:0003674|GO:0005739|GO:0005743|GO:0008284|GO:0016021|GO:0034614|GO:0042742|GO:2000379		+
ENSG00000159840	125.77	150.8	138.227	138.266	95.8188	131.599	148.964	125.461	chr7	143078173	143088204	ZYX		B4DQR8|B4DQX7|C9IZ41|C9JJK5|H0Y2Y8|H7C3R3	zyxin [Source:HGNC Symbol;Acc:13200]	ENSG00000159840	7791	protein_coding	GO:0001725|GO:0005515|GO:0005634|GO:0005737|GO:0005886|GO:0005887|GO:0005913|GO:0005925|GO:0007155|GO:0007165|GO:0007267|GO:0008270|GO:0019048|GO:0050727	ENSG00000087077|ENSG00000099204|ENSG00000129474|ENSG00000142279|ENSG00000144791|ENSG00000145012|ENSG00000158856|ENSG00000162458|ENSG00000163995|ENSG00000173210	+
ENSG00000213585	125.534	78.1085	90.7524	98.1316	72.5275	78.1151	88.2133	79.6186	chr5	133307606	133340824	VDAC1		C9JI87	voltage-dependent anion channel 1 [Source:HGNC Symbol;Acc:12669]	ENSG00000213585	7416	protein_coding	GO:0001662|GO:0005515|GO:0005739|GO:0005741|GO:0005743|GO:0005886|GO:0006820|GO:0006915|GO:0007268|GO:0007270|GO:0007612|GO:0008308|GO:0015288|GO:0016020|GO:0019048|GO:0042645|GO:0046930|GO:0055085	ENSG00000078668|ENSG00000165637	-
ENSG00000172757	125.085	128.168	112.336	121.863	72.8932	86.3558	82.158	80.469	chr11	65590493	65629497	CFL1		E9PK25|E9PLJ3|E9PP50|E9PQB7|E9PS23|G3V1A4	cofilin 1 (non-muscle) [Source:HGNC Symbol;Acc:1874]	ENSG00000172757	1072	protein_coding	GO:0000910|GO:0001755|GO:0001842|GO:0002576|GO:0003779|GO:0005515|GO:0005622|GO:0005634|GO:0005737|GO:0006468|GO:0006606|GO:0006928|GO:0007010|GO:0007015|GO:0007266|GO:0007411|GO:0007596|GO:0009615|GO:0015629|GO:0016363|GO:0022604|GO:0030010|GO:0030027|GO:0030030|GO:0030036|GO:0030042|GO:0030168|GO:0030836|GO:0030864|GO:0031252|GO:0031258|GO:0032587|GO:0038096|GO:0043066|GO:0043200|GO:0045087|GO:…	ENSG00000125868|ENSG00000165410	-
ENSG00000180992	125.053	99.9669	94.4987	106.506	79.4882	96.385	82.7471	86.2068	chr6	44081194	44095194	MRPL14			mitochondrial ribosomal protein L14 [Source:HGNC Symbol;Acc:14279]	ENSG00000180992	64928	protein_coding	GO:0003735|GO:0005739|GO:0005840|GO:0006412		-
ENSG00000145050	124.266	75.2288	122.732	107.409	116.265	128.957	113.389	119.537	chr3	51422478	51426828	MANF		A8K878	mesencephalic astrocyte-derived neurotrophic factor [Source:HGNC Symbol;Acc:15461]	ENSG00000145050	7873	protein_coding	GO:0002014|GO:0003674|GO:0005575|GO:0005615|GO:0006986|GO:0008083|GO:0008150|GO:0048471	ENSG00000185267	+
ENSG00000227766	123.998	227.291	226.636	192.642	138.808	219.238	296.963	218.337	chr6	29909852	29910844	HCG4P5			HLA complex group 4 pseudogene 5 [Source:HGNC Symbol;Acc:22925]	ENSG00000227766		pseudogene			-
ENSG00000174748	123.029	66.962	83.0082	90.9997	111.604	107.291	93.5541	104.15	chr3	23958036	23965183	RPL15		E7ENU7|E7EQV9|E7ERA2|E7EX53|Q76N55	ribosomal protein L15 [Source:HGNC Symbol;Acc:10306]	ENSG00000174748	6138	protein_coding	GO:0000184|GO:0003723|GO:0003735|GO:0005515|GO:0005622|GO:0005829|GO:0005840|GO:0006412|GO:0006413|GO:0006414|GO:0006415|GO:0006614|GO:0010467|GO:0016032|GO:0016070|GO:0016071|GO:0019058|GO:0019083|GO:0022625|GO:0044267		+
ENSG00000263740	122.145	243.293	256.792	207.41	205.945	201.234	579.229	328.803	chr3	15780022	15780315	RN7SL4P			RNA, 7SL, cytoplasmic 4, pseudogene [Source:HGNC Symbol;Acc:10039]	ENSG00000263740		misc_RNA		ENSG00000239202|ENSG00000239211|ENSG00000239221|ENSG00000239224|ENSG00000239228|ENSG00000239230|ENSG00000239247|ENSG00000239249|ENSG00000239250|ENSG00000239279|ENSG00000239316|ENSG00000239319|ENSG00000239333|ENSG00000239356|ENSG00000239367|ENSG00000239373|ENSG00000239390|ENSG00000239396|ENSG00000239398|ENSG00000239419|ENSG00000239437|ENSG00000239464|ENSG00000239466|ENSG00000239468|ENSG00000239471…	+
ENSG00000084623	122.003	77.948	96.3058	98.7523	81.8344	93.3209	97.0232	90.7262	chr1	32687529	32697205	EIF3I		Q5TFK1|Q5U0F4|Q9P1D9	eukaryotic translation initiation factor 3, subunit I [Source:HGNC Symbol;Acc:3272]	ENSG00000084623	8668	protein_coding	GO:0001731|GO:0003743|GO:0005515|GO:0005829|GO:0005852|GO:0006412|GO:0006413|GO:0006446|GO:0010467|GO:0016282|GO:0033290|GO:0044267	ENSG00000023734	+
ENSG00000166441	121.138	70.0544	90.8778	94.0235	118.267	112.258	89.9815	106.835	chr11	8703958	8736306	RPL27A		E9PJD9|E9PKT2|E9PLL6|E9PLX7|Q9BQQ5	ribosomal protein L27a [Source:HGNC Symbol;Acc:10329]	ENSG00000166441		protein_coding	GO:0000184|GO:0003723|GO:0003735|GO:0005515|GO:0005829|GO:0005840|GO:0006412|GO:0006413|GO:0006414|GO:0006415|GO:0006614|GO:0010467|GO:0016032|GO:0016070|GO:0016071|GO:0019058|GO:0019083|GO:0022625|GO:0044267		+
ENSG00000116251	120.969	77.8722	100.07	99.6371	138.356	128.162	95.1905	120.57	chr1	6241329	6269449	RPL22		K7EJT5|K7EKS7|K7ELC4|K7EMH1|K7EP65|K7ERI7|Q8WYP0	ribosomal protein L22 [Source:HGNC Symbol;Acc:10315]	ENSG00000116251	6146	protein_coding	GO:0000184|GO:0003723|GO:0003735|GO:0005622|GO:0005737|GO:0005829|GO:0005840|GO:0006412|GO:0006413|GO:0006414|GO:0006415|GO:0006614|GO:0008201|GO:0010467|GO:0016032|GO:0016070|GO:0016071|GO:0019058|GO:0019083|GO:0022625|GO:0030529|GO:0044267|GO:0046632	ENSG00000163584	-
ENSG00000125691	120.611	55.0522	76.8439	84.169	117.09	102.964	91.7259	103.926	chr17	37004118	37010096	RPL23		B9ZVP7|C9JD32|J3KT29|J3KTJ3|J3QQT9|Q9BTQ7	ribosomal protein L23 [Source:HGNC Symbol;Acc:10316]	ENSG00000125691		protein_coding	GO:0000184|GO:0003735|GO:0005515|GO:0005730|GO:0005737|GO:0005829|GO:0005840|GO:0006412|GO:0006413|GO:0006414|GO:0006415|GO:0006610|GO:0006614|GO:0010467|GO:0016032|GO:0016070|GO:0016071|GO:0019058|GO:0019083|GO:0022625|GO:0044267		-
ENSG00000168003	120.087	91.4301	124.176	111.898	264.122	204.626	165.404	211.384	chr11	62623518	62656352	SLC3A2		B4E2Z3|F5GZI0|F5GZR9|F5GZS6|F5H056|F5H0E2|F5H867|H0YH36|J3KPF3	solute carrier family 3 (amino acid transporter heavy chain), member 2 [Source:HGNC Symbol;Acc:11026]	ENSG00000168003	6520	protein_coding	GO:0003824|GO:0005432|GO:0005515|GO:0005886|GO:0005975|GO:0006811|GO:0006816|GO:0006865|GO:0007596|GO:0009986|GO:0015175|GO:0015804|GO:0015827|GO:0016021|GO:0016049|GO:0016324|GO:0042470|GO:0043169|GO:0050900|GO:0055085|GO:0060356	ENSG00000138079	+
ENSG00000039068	119.626	149.232	136.704	135.187	146.311	121.093	132.872	133.425	chr16	68771128	68869451	CDH1		B3GN61|H3BNC6|H3BVI7|Q9UII8	cadherin 1, type 1, E-cadherin (epithelial) [Source:HGNC Symbol;Acc:1748]	ENSG00000039068	999	protein_coding	GO:0001701|GO:0001829|GO:0003382|GO:0005509|GO:0005515|GO:0005737|GO:0005768|GO:0005794|GO:0005802|GO:0005886|GO:0005911|GO:0005912|GO:0005913|GO:0005925|GO:0006915|GO:0006921|GO:0007156|GO:0007416|GO:0007605|GO:0008013|GO:0009636|GO:0009898|GO:0009986|GO:0010033|GO:0015629|GO:0016020|GO:0016021|GO:0016235|GO:0016323|GO:0016328|GO:0016337|GO:0016342|GO:0019538|GO:0019903|GO:0019904|GO:0021983|GO:…	ENSG00000046604|ENSG00000062038|ENSG00000124215|ENSG00000129910|ENSG00000134755|ENSG00000134757|ENSG00000134760|ENSG00000134762|ENSG00000134765|ENSG00000140945|ENSG00000170558|ENSG00000175065|ENSG00000179242	+
ENSG00000188612	119.441	80.0635	83.8859	94.4635	110.933	99.5837	76.8953	95.8041	chr17	73163408	73179078	SUMO2		J3KRH1	small ubiquitin-like modifier 2 [Source:HGNC Symbol;Acc:11125]	ENSG00000188612		protein_coding	GO:0005515|GO:0005634|GO:0005654|GO:0016605|GO:0016925|GO:0031625|GO:0032436	ENSG00000116030|ENSG00000177688|ENSG00000184900|ENSG00000228532	-
ENSG00000171863	118.696	56.4367	81.4135	85.5154	101.559	106.857	96.247	101.554	chr2	3622795	3628509	RPS7		B5MCP9	ribosomal protein S7 [Source:HGNC Symbol;Acc:10440]	ENSG00000171863	6201	protein_coding	GO:0000184|GO:0003723|GO:0003735|GO:0005515|GO:0005622|GO:0005634|GO:0005730|GO:0005815|GO:0005829|GO:0005840|GO:0006364|GO:0006412|GO:0006413|GO:0006414|GO:0006415|GO:0006614|GO:0010467|GO:0016032|GO:0016070|GO:0016071|GO:0019058|GO:0019083|GO:0022627|GO:0030529|GO:0030686|GO:0032040|GO:0042274|GO:0044267		+
ENSG00000245970	117.983	64.6424	82.4956	88.3738	109.446	114.951	94.3241	106.24	chr8	99053954	99056349	KB-1208A12.3				ENSG00000245970		antisense			+
ENSG00000108107	117.704	73.6921	88.1709	93.1892	131.841	140.629	84.607	119.026	chr19	55896713	55914612	RPL28		H0YKD8|H0YLP6|H0YMF4|O60251|Q59F34	ribosomal protein L28 [Source:HGNC Symbol;Acc:10330]	ENSG00000108107	6158	protein_coding	GO:0000184|GO:0003723|GO:0003735|GO:0005515|GO:0005737|GO:0005829|GO:0005840|GO:0006412|GO:0006413|GO:0006414|GO:0006415|GO:0006614|GO:0010467|GO:0016032|GO:0016070|GO:0016071|GO:0019058|GO:0019083|GO:0022625|GO:0044267		+
ENSG00000125743	117.406	75.511	84.1524	92.3564	102.631	96.3162	81.111	93.3529	chr19	46190712	46195827	SNRPD2		K7EJB5|K7ERG4	small nuclear ribonucleoprotein D2 polypeptide 16.5kDa [Source:HGNC Symbol;Acc:11159]	ENSG00000125743	6633	protein_coding	GO:0000245|GO:0000387|GO:0000398|GO:0005515|GO:0005654|GO:0005681|GO:0005689|GO:0005829|GO:0008380|GO:0010467|GO:0016070|GO:0030532|GO:0034660|GO:0071013		-
ENSG00000269871	116.94	126.166	110.552	117.886	73.2404	98.2419	103.96	91.814	chr17	6915928	6917755	AC040977.1		M0QX62	Uncharacterized protein [Source:UniProtKB/TrEMBL;Acc:M0QX62]	ENSG00000269871		protein_coding			-
ENSG00000106367	116.883	148.146	112.013	125.681	83.4765	95.9783	82.9447	87.4665	chr7	100797678	100804877	AP1S1			adaptor-related protein complex 1, sigma 1 subunit [Source:HGNC Symbol;Acc:559]	ENSG00000106367	1174	protein_coding	GO:0000139|GO:0005515|GO:0005765|GO:0005829|GO:0005905|GO:0006810|GO:0006886|GO:0006892|GO:0006898|GO:0008565|GO:0009615|GO:0015031|GO:0016032|GO:0019886|GO:0030121|GO:0030130|GO:0030659|GO:0032588|GO:0050690	ENSG00000042753|ENSG00000100478|ENSG00000152056|ENSG00000182287	+
ENSG00000134294	116.5	93.5567	135.618	115.225	208.813	178.453	222.707	203.324	chr12	46751972	46766650	SLC38A2		F8VQW8|F8VUY8	solute carrier family 38, member 2 [Source:HGNC Symbol;Acc:13448]	ENSG00000134294	54407	protein_coding	GO:0003333|GO:0005886|GO:0006811|GO:0006814|GO:0006865|GO:0007268|GO:0007269|GO:0014047|GO:0015171|GO:0015293|GO:0016021|GO:0055085	ENSG00000017483|ENSG00000111371|ENSG00000139209|ENSG00000139974|ENSG00000157637|ENSG00000169507	-
ENSG00000142871	116.107	106.039	153.323	125.156	113.48	110.051	172.781	132.104	chr1	86046444	86049645	CYR61		Q6FI18	cysteine-rich, angiogenic inducer, 61 [Source:HGNC Symbol;Acc:2654]	ENSG00000142871	3491	protein_coding	GO:0001558|GO:0001649|GO:0001934|GO:0002041|GO:0003181|GO:0003278|GO:0003281|GO:0005178|GO:0005515|GO:0005520|GO:0005576|GO:0006935|GO:0007155|GO:0008201|GO:0008283|GO:0009653|GO:0010518|GO:0010811|GO:0016337|GO:0030198|GO:0030335|GO:0030513|GO:0033690|GO:0043065|GO:0043066|GO:0043280|GO:0044319|GO:0045597|GO:0045669|GO:0045860|GO:0045944|GO:0050840|GO:0060413|GO:0060591|GO:0060710|GO:0060716|GO:…	ENSG00000064205|ENSG00000104415|ENSG00000112761|ENSG00000118523|ENSG00000136999	+
ENSG00000104979	115.583	116.176	110.96	114.24	82.9731	107.305	95.572	95.2834	chr19	13884982	13889276	C19orf53		K7ESE5	chromosome 19 open reading frame 53 [Source:HGNC Symbol;Acc:24991]	ENSG00000104979	28974	protein_coding			+
ENSG00000107438	115.342	213.47	153.882	160.898	120.31	159.624	116.194	132.043	chr10	96997329	97050781	PDLIM1			PDZ and LIM domain 1 [Source:HGNC Symbol;Acc:2067]	ENSG00000107438	9124	protein_coding	GO:0001666|GO:0003713|GO:0005515|GO:0005667|GO:0005737|GO:0005856|GO:0006355|GO:0006979|GO:0008270	ENSG00000120913|ENSG00000131435|ENSG00000154553	-
ENSG00000068697	115.319	176.1	163.808	151.742	154.809	161.599	159.03	158.479	chr2	20232411	20251789	LAPTM4A		Q4ZG00|Q53QZ6|Q6IBP4	lysosomal protein transmembrane 4 alpha [Source:HGNC Symbol;Acc:6924]	ENSG00000068697	9741	protein_coding	GO:0005794|GO:0006810|GO:0012505|GO:0016021	ENSG00000104341	-
ENSG00000143870	115.07	58.8944	86.7845	86.9162	93.7963	90.6443	86.4026	90.281	chr2	10923517	10978103	PDIA6		B5MCQ5|B7Z254|F8WA83	protein disulfide isomerase family A, member 6 [Source:HGNC Symbol;Acc:30168]	ENSG00000143870	10130	protein_coding	GO:0003756|GO:0005515|GO:0005783|GO:0005788|GO:0005789|GO:0005793|GO:0005886|GO:0006457|GO:0006662|GO:0006987|GO:0009055|GO:0015035|GO:0016853|GO:0030968|GO:0042470|GO:0044267|GO:0045454	ENSG00000065485|ENSG00000077232|ENSG00000239264	-
ENSG00000165119	114.894	74.1343	85.1841	91.4042	114.053	100.151	86.8539	100.353	chr9	86582998	86595569	HNRNPK		B3KU16|B4DUQ1|Q5T6W2|Q6IBN1|S4R457	heterogeneous nuclear ribonucleoprotein K [Source:HGNC Symbol;Acc:5044]	ENSG00000165119	3190	protein_coding	GO:0000398|GO:0000790|GO:0000978|GO:0001077|GO:0002102|GO:0003697|GO:0003723|GO:0005515|GO:0005634|GO:0005654|GO:0005737|GO:0006396|GO:0007165|GO:0008380|GO:0010467|GO:0010988|GO:0019048|GO:0030054|GO:0042981|GO:0042995|GO:0045716|GO:0045944|GO:0048260|GO:0071013|GO:0072369	ENSG00000090097|ENSG00000104967|ENSG00000139910|ENSG00000169564|ENSG00000183570|ENSG00000197111|ENSG00000272762	-
ENSG00000163466	114.099	113.483	115.334	114.306	84.2938	107.259	108.063	99.872	chr2	219081817	219119079	ARPC2		C9JTV5|G5E9J0|G5E9S7|H7C3F9|Q53R19	actin related protein 2/3 complex, subunit 2, 34kDa [Source:HGNC Symbol;Acc:705]	ENSG00000163466	10109	protein_coding	GO:0003779|GO:0005200|GO:0005515|GO:0005737|GO:0005768|GO:0005794|GO:0005829|GO:0005856|GO:0005885|GO:0005886|GO:0005925|GO:0006928|GO:0015629|GO:0019894|GO:0030833|GO:0030838|GO:0031252|GO:0035650|GO:0038096|GO:0042995|GO:0045087|GO:0071933|GO:1900026		+
ENSG00000143256	113.027	143.546	155.617	137.397	160.704	201.799	184.038	182.181	chr1	161070346	161087901	PFDN2		B1AQP2	prefoldin subunit 2 [Source:HGNC Symbol;Acc:8867]	ENSG00000143256	5202	protein_coding	GO:0005515|GO:0005634|GO:0005737|GO:0005739|GO:0006457|GO:0016272|GO:0044267|GO:0051082|GO:0051084		-
ENSG00000197632	112.875	79.4766	128.877	107.076	28.6371	43.8602	81.1817	51.2263	chr18	61538926	61571124	SERPINB2		E7EPJ9|E7ERB5|E9PDK7|Q6LDR6	serpin peptidase inhibitor, clade B (ovalbumin), member 2 [Source:HGNC Symbol;Acc:8584]	ENSG00000197632	5055	protein_coding	GO:0004867|GO:0005576|GO:0005615|GO:0005737|GO:0005886|GO:0007596|GO:0010951|GO:0030162|GO:0042060|GO:0042730|GO:0043066	ENSG00000021355|ENSG00000057149|ENSG00000106366|ENSG00000114204|ENSG00000117601|ENSG00000124570|ENSG00000135919|ENSG00000163536|ENSG00000166396|ENSG00000166401|ENSG00000166634|ENSG00000170542|ENSG00000197641|ENSG00000206072|ENSG00000206073|ENSG00000206075|ENSG00000242550|ENSG00000253309	+
ENSG00000103363	112.823	143.644	131.014	129.16	124.794	157.308	87.9382	123.347	chr16	2821415	2827298	TCEB2		B8ZZU8|I3L0M9	transcription elongation factor B (SIII), polypeptide 2 (18kDa, elongin B) [Source:HGNC Symbol;Acc:11619]	ENSG00000103363	6923	protein_coding	GO:0003746|GO:0005515|GO:0005654|GO:0005829|GO:0006366|GO:0006368|GO:0006461|GO:0010467|GO:0016032|GO:0016567|GO:0031462|GO:0031466|GO:0031625|GO:0050434|GO:0061418|GO:0070449|GO:0071456		-
ENSG00000072110	112.82	115.211	109.349	112.46	80.1953	85.8807	119.554	95.2101	chr14	69340860	69446157	ACTN1		B4DRP5|G3V2E8|G3V2N5|G3V2W4|G3V2X9|G3V380|G3V5M4|H7C5W8|H9KV75|Q5ZEZ4	actinin, alpha 1 [Source:HGNC Symbol;Acc:163]	ENSG00000072110	87	protein_coding	GO:0001726|GO:0002576|GO:0003779|GO:0005178|GO:0005509|GO:0005515|GO:0005576|GO:0005634|GO:0005737|GO:0005829|GO:0005856|GO:0005886|GO:0005916|GO:0005925|GO:0007596|GO:0017166|GO:0019904|GO:0030018|GO:0030168|GO:0030198|GO:0031093|GO:0031143|GO:0034329|GO:0042981|GO:0042995|GO:0043197|GO:0044325|GO:0048041|GO:0051015|GO:0051017|GO:0051271|GO:0070062	ENSG00000054654|ENSG00000070182|ENSG00000077522|ENSG00000115306|ENSG00000130402|ENSG00000131018|ENSG00000137877|ENSG00000160460|ENSG00000163554|ENSG00000165959|ENSG00000173898|ENSG00000197694	-
ENSG00000179091	112.493	55.3474	77.7364	81.8588	70.9622	77.0379	83.132	77.044	chr8	145149930	145152428	CYC1			cytochrome c-1 [Source:HGNC Symbol;Acc:2579]	ENSG00000179091	1537	protein_coding	GO:0005506|GO:0005737|GO:0005739|GO:0005743|GO:0009055|GO:0016021|GO:0020037|GO:0022904|GO:0030054|GO:0033762|GO:0044237|GO:0044281|GO:0045155|GO:0070469		+
ENSG00000135926	112.111	179.142	165.093	152.116	78.2459	112.251	124.657	105.051	chr2	219138915	219157309	TMBIM1		B3KSM0|B4DNZ1|B4DUD2|C9IYT2|C9IZ27|C9JAK9|C9JAP5|C9JDV0|C9JEN3|C9JI44|C9JM62|C9JN47|C9JW19|C9JWV9|F8WDY4	transmembrane BAX inhibitor motif containing 1 [Source:HGNC Symbol;Acc:23410]	ENSG00000135926	64114	protein_coding	GO:0005765|GO:0010008|GO:0016021	ENSG00000135472|ENSG00000155957|ENSG00000178719|ENSG00000228144	-
ENSG00000130164	111.222	40.2483	51.9572	67.8092	49.8008	45.897	58.4426	51.3802	chr19	11200038	11244492	LDLR		E1B4S5|H0YMD1|Q6LCH2	low density lipoprotein receptor [Source:HGNC Symbol;Acc:6547]	ENSG00000130164	3949	protein_coding	GO:0001523|GO:0001948|GO:0005041|GO:0005509|GO:0005515|GO:0005764|GO:0005768|GO:0005769|GO:0005770|GO:0005794|GO:0005886|GO:0005887|GO:0005905|GO:0006629|GO:0006897|GO:0006898|GO:0007603|GO:0008203|GO:0009897|GO:0009986|GO:0010008|GO:0010867|GO:0010899|GO:0015914|GO:0016021|GO:0019048|GO:0030169|GO:0030229|GO:0030299|GO:0030301|GO:0030669|GO:0034362|GO:0034383|GO:0042157|GO:0042159|GO:0042632|GO:…	ENSG00000070018|ENSG00000081479|ENSG00000087303|ENSG00000100068|ENSG00000116962|ENSG00000123384|ENSG00000134569|ENSG00000138798|ENSG00000147852|ENSG00000157193|ENSG00000162337|ENSG00000168702	+
ENSG00000052802	110.742	54.3912	73.8002	79.6443	76.0923	61.2099	69.861	69.0544	chr4	166248775	166264312	MSMO1		D6R952|D6RDP9|D6REA2	methylsterol monooxygenase 1 [Source:HGNC Symbol;Acc:10545]	ENSG00000052802	6307	protein_coding	GO:0000254|GO:0005506|GO:0005783|GO:0005789|GO:0005886|GO:0006631|GO:0006633|GO:0006695|GO:0008202|GO:0016021|GO:0016491|GO:0044281|GO:0055114	ENSG00000138135|ENSG00000170271	+
ENSG00000160752	109.7	29.3985	41.6231	60.2405	43.9267	33.7414	32.8291	36.8324	chr1	155278539	155290457	FDPS			farnesyl diphosphate synthase [Source:HGNC Symbol;Acc:3631]	ENSG00000160752	2224	protein_coding	GO:0004161|GO:0004337|GO:0005634|GO:0005737|GO:0005739|GO:0005829|GO:0006695|GO:0008299|GO:0019048|GO:0033384|GO:0044281|GO:0045337|GO:0046872		+
ENSG00000143761	109.067	103.103	94.051	102.074	76.478	95.6767	96.3355	89.4967	chr1	228270361	228286912	ARF1			ADP-ribosylation factor 1 [Source:HGNC Symbol;Acc:652]	ENSG00000143761		protein_coding	GO:0000139|GO:0003924|GO:0004871|GO:0005057|GO:0005515|GO:0005525|GO:0005622|GO:0005634|GO:0005737|GO:0005794|GO:0005829|GO:0005886|GO:0006184|GO:0006644|GO:0006661|GO:0006878|GO:0006886|GO:0006890|GO:0006892|GO:0007186|GO:0007264|GO:0012505|GO:0015031|GO:0016032|GO:0016192|GO:0019001|GO:0019886|GO:0030017|GO:0031683|GO:0044281|GO:0048205|GO:0048471|GO:0050690	ENSG00000004059|ENSG00000113595|ENSG00000122644|ENSG00000134287|ENSG00000141748|ENSG00000152213|ENSG00000162980|ENSG00000165527|ENSG00000165997|ENSG00000168374|ENSG00000175906|ENSG00000179674|ENSG00000188042|ENSG00000272822	+
ENSG00000171223	108.246	96.7185	144.259	116.408	242.931	215.163	138.407	198.833	chr19	12902310	12904124	JUNB		Q5U079	jun B proto-oncogene [Source:HGNC Symbol;Acc:6205]	ENSG00000171223	3726	protein_coding	GO:0000785|GO:0000977|GO:0001570|GO:0001649|GO:0001701|GO:0001829|GO:0003677|GO:0003690|GO:0003700|GO:0003713|GO:0003714|GO:0005515|GO:0005634|GO:0005654|GO:0006351|GO:0006355|GO:0006357|GO:0006366|GO:0006367|GO:0007179|GO:0007565|GO:0009416|GO:0009612|GO:0009987|GO:0010467|GO:0014070|GO:0030316|GO:0032570|GO:0032870|GO:0033687|GO:0034097|GO:0042493|GO:0043434|GO:0043565|GO:0045597|GO:0045944|GO:…	ENSG00000130522|ENSG00000177606	+
ENSG00000165678	107.991	102.748	109.742	106.827	141.376	130.074	117.239	129.563	chr10	85899196	85913001	GHITM		B4DPG9|Q5VT94|Q658I8|Q9P099	growth hormone inducible transmembrane protein [Source:HGNC Symbol;Acc:17281]	ENSG00000165678	27069	protein_coding	GO:0003674|GO:0005515|GO:0005739|GO:0005743|GO:0006915|GO:0008150|GO:0016021		+
ENSG00000175550	107.881	151.575	141.485	133.647	112.968	145.682	124.578	127.742	chr11	65686728	65689032	DRAP1		C9JCC6|E9PMW2|E9PNC7|E9PQX9	DR1-associated protein 1 (negative cofactor 2 alpha) [Source:HGNC Symbol;Acc:3019]	ENSG00000175550	10589	protein_coding	GO:0000122|GO:0003677|GO:0003700|GO:0003714|GO:0005515|GO:0005622|GO:0005634|GO:0006351|GO:0008134|GO:0043565|GO:0046982		+
ENSG00000130706	107.696	92.7595	106.694	102.383	75.9259	94.8258	80.8216	83.8578	chr20	60877149	60883918	ADRM1			adhesion regulating molecule 1 [Source:HGNC Symbol;Acc:15759]	ENSG00000130706	11047	protein_coding	GO:0000502|GO:0002020|GO:0005515|GO:0005634|GO:0005737|GO:0005886|GO:0005887|GO:0006368|GO:0010950|GO:0016020|GO:0043248|GO:0061133|GO:0070628		+
ENSG00000101608	106.721	161.922	161.038	143.227	90.706	125.892	146.795	121.131	chr18	3247479	3256234	MYL12A		J3KTJ1|J3QRS3|Q2F834|Q53X45	myosin, light chain 12A, regulatory, non-sarcomeric [Source:HGNC Symbol;Acc:16701]	ENSG00000101608	10627	protein_coding	GO:0001725|GO:0005509|GO:0005515|GO:0008360|GO:0016460|GO:0030018|GO:0035254|GO:0043234|GO:0072661	ENSG00000101335|ENSG00000106436|ENSG00000106631|ENSG00000111245|ENSG00000118680|ENSG00000180209|ENSG00000215375	+
ENSG00000188910	106.681	77.9925	99.7293	94.8009	68.0281	89.1933	83.547	80.2562	chr1	35246790	35251970	GJB3		A1YRJ5	gap junction protein, beta 3, 31kDa [Source:HGNC Symbol;Acc:4285]	ENSG00000188910	2707	protein_coding	GO:0001701|GO:0001890|GO:0005243|GO:0005515|GO:0005737|GO:0005911|GO:0005921|GO:0005922|GO:0007154|GO:0007605|GO:0016021|GO:0043588	ENSG00000121634|ENSG00000121742|ENSG00000121743|ENSG00000131233|ENSG00000135355|ENSG00000143140|ENSG00000152661|ENSG00000159248|ENSG00000164411|ENSG00000165474|ENSG00000169562|ENSG00000182963|ENSG00000183153|ENSG00000187513|ENSG00000189280|ENSG00000189433|ENSG00000198835	+
ENSG00000042493	106.632	139.101	133.585	126.44	120.454	137.176	120.393	126.008	chr2	85621871	85645555	CAPG		B4DU58|B8ZZL6|E7ENU9|H7C0X8	capping protein (actin filament), gelsolin-like [Source:HGNC Symbol;Acc:1474]	ENSG00000042493	822	protein_coding	GO:0003779|GO:0005634|GO:0005730|GO:0005737|GO:0006461|GO:0008290|GO:0030031|GO:0031965|GO:0042470|GO:0051016	ENSG00000006747|ENSG00000127831|ENSG00000135407|ENSG00000136059|ENSG00000148180|ENSG00000177731|ENSG00000197321	-
ENSG00000244038	106.532	57.7555	71.5301	78.6059	93.3424	82.5321	73.7246	83.1997	chr1	20978270	20988000	DDOST		E7EWT1	dolichyl-diphosphooligosaccharide--protein glycosyltransferase subunit (non-catalytic) [Source:HGNC Symbol;Acc:2728]	ENSG00000244038	1650	protein_coding	GO:0004576|GO:0004579|GO:0005515|GO:0005789|GO:0006412|GO:0006486|GO:0006487|GO:0006614|GO:0008250|GO:0010467|GO:0016021|GO:0018279|GO:0034097|GO:0042110|GO:0043231|GO:0043234|GO:0043687|GO:0044267|GO:0045087		-
ENSG00000146066	106.444	84.7481	96.0554	95.7493	96.8332	128.724	100.587	108.715	chr5	175815748	175816772	HIGD2A			HIG1 hypoxia inducible domain family, member 2A [Source:HGNC Symbol;Acc:28311]	ENSG00000146066	192286	protein_coding	GO:0005743|GO:0016021|GO:0043066|GO:0055114|GO:0070469	ENSG00000175202	+
ENSG00000135486	106.009	57.0295	86.3772	83.1385	104.911	89.9648	70.0938	88.3233	chr12	54673977	54680872	HNRNPA1		F8VTQ5|F8VYN5|F8VZ49|F8W646|F8W6I7|H0YH80|Q3MI39|Q9BSM5	heterogeneous nuclear ribonucleoprotein A1 [Source:HGNC Symbol;Acc:5031]	ENSG00000135486	3178	protein_coding	GO:0000166|GO:0000380|GO:0000398|GO:0003676|GO:0003697|GO:0003723|GO:0003727|GO:0005515|GO:0005634|GO:0005654|GO:0005681|GO:0005730|GO:0005737|GO:0006397|GO:0006405|GO:0008380|GO:0010467|GO:0019048|GO:0030529|GO:0045111|GO:0051028|GO:0051168|GO:0051170|GO:0071013	ENSG00000122566|ENSG00000138668|ENSG00000139675|ENSG00000152795|ENSG00000170144|ENSG00000177733|ENSG00000197451	+
ENSG00000257379	105.893	86.587	105.203	99.2277	113.749	125.595	126.025	121.79	chr12	53835525	53861312	RP11-793H13.8				ENSG00000257379		processed_transcript			+
ENSG00000167754	105.647	373.969	301.214	260.277	50.3711	133.708	211.171	131.75	chr19	51446559	51456349	KLK5		M0QXX2	kallikrein-related peptidase 5 [Source:HGNC Symbol;Acc:6366]	ENSG00000167754	25818	protein_coding	GO:0003824|GO:0004252|GO:0005515|GO:0005576|GO:0005615|GO:0006508|GO:0008233|GO:0008236|GO:0008544|GO:0045745|GO:0097209	ENSG00000010438|ENSG00000129437|ENSG00000129451|ENSG00000129455|ENSG00000142515|ENSG00000165076|ENSG00000167748|ENSG00000167749|ENSG00000167751|ENSG00000167755|ENSG00000167757|ENSG00000167759|ENSG00000169035|ENSG00000174562|ENSG00000186474|ENSG00000204983|ENSG00000213022|ENSG00000258223|ENSG00000269741	-
ENSG00000062038	105.63	83.3701	98.5747	95.8584	121.753	104.124	98.3423	108.073	chr16	68670092	68756519	CDH3		J3KTE9|J3QL75|J3QR34	cadherin 3, type 1, P-cadherin (placental) [Source:HGNC Symbol;Acc:1762]	ENSG00000062038	1001	protein_coding	GO:0005509|GO:0005737|GO:0005886|GO:0005913|GO:0007155|GO:0007156|GO:0007601|GO:0016020|GO:0016021|GO:0016337|GO:0034329|GO:0034332|GO:0042060|GO:0042493|GO:0045216|GO:0050896	ENSG00000039068|ENSG00000046604|ENSG00000124215|ENSG00000129910|ENSG00000134755|ENSG00000134757|ENSG00000134760|ENSG00000134762|ENSG00000134765|ENSG00000140945|ENSG00000170558|ENSG00000175065|ENSG00000179242	+
ENSG00000178952	104.897	71.1394	78.587	84.8745	81.1525	92.9011	87.9451	87.3329	chr16	28853732	28857729	TUFM		H3BNU3	Tu translation elongation factor, mitochondrial [Source:HGNC Symbol;Acc:12420]	ENSG00000178952	7284	protein_coding	GO:0003746|GO:0003924|GO:0005525|GO:0005622|GO:0005739|GO:0006414|GO:0042645	ENSG00000132394	-
ENSG00000134308	104.849	118.207	102.519	108.525	65.8549	83.1889	83.0487	77.3642	chr2	9724101	9771143	YWHAQ		B4DY04|E9PG15|Q53RR5|Q53S41	tyrosine 3-monooxygenase/tryptophan 5-monooxygenase activation protein, theta polypeptide [Source:HGNC Symbol;Acc:12854]	ENSG00000134308	10971	protein_coding	GO:0005515|GO:0005737|GO:0005829|GO:0006605|GO:0006915|GO:0007264|GO:0019904|GO:0030659|GO:0043234|GO:0045892|GO:0047485|GO:0070062|GO:0071889|GO:0097193|GO:1900740	ENSG00000108953|ENSG00000128245|ENSG00000164924|ENSG00000166913|ENSG00000170027|ENSG00000175793	-
ENSG00000184840	104.486	105.635	98.5752	102.899	96.2714	98.9957	89.7484	95.0052	chr5	177019159	177023125	TMED9			transmembrane emp24 protein transport domain containing 9 [Source:HGNC Symbol;Acc:24878]	ENSG00000184840	54732	protein_coding	GO:0005515|GO:0005783|GO:0005789|GO:0005793|GO:0005794|GO:0006810|GO:0007030|GO:0010638|GO:0016021|GO:0019905|GO:0030140|GO:0033116|GO:0048205	ENSG00000158604	+
ENSG00000163202	104.17	111.542	102.278	105.996	15.6542	39.5993	36.8329	30.6954	chr1	152551857	152552980	LCE3D			late cornified envelope 3D [Source:HGNC Symbol;Acc:16615]	ENSG00000163202	84648	protein_coding	GO:0031424	ENSG00000185962|ENSG00000185966|ENSG00000187238|ENSG00000244057	-
ENSG00000271810	104.006	94.5031	91.3174	96.609	64.9857	80.6255	69.8513	71.8208	chr1	113245236	113254055	RP11-426L16.10		Q5JR06	Rho-related GTP-binding protein RhoC [Source:UniProtKB/TrEMBL;Acc:Q5JR06]	ENSG00000271810		protein_coding	GO:0003824|GO:0003924|GO:0005525|GO:0005622|GO:0005634|GO:0005829|GO:0005886|GO:0006184|GO:0007165|GO:0007264|GO:0015031|GO:0016020|GO:0043297	ENSG00000067560|ENSG00000108830|ENSG00000115963|ENSG00000139725|ENSG00000143878|ENSG00000155366|ENSG00000172602|ENSG00000173156	-
ENSG00000174903	103.861	124.311	98.5929	108.922	74.868	83.936	75.3352	78.0464	chr11	66036004	66044963	RAB1B		E9PLD0|Q92927	RAB1B, member RAS oncogene family [Source:HGNC Symbol;Acc:18370]	ENSG00000174903	81876	protein_coding	GO:0003924|GO:0005515|GO:0005525|GO:0005622|GO:0005634|GO:0005737|GO:0005739|GO:0005794|GO:0006184|GO:0006886|GO:0006913|GO:0007165|GO:0007264|GO:0015031|GO:0016020	ENSG00000084733|ENSG00000105514|ENSG00000105649|ENSG00000138069|ENSG00000143545|ENSG00000152932|ENSG00000166128|ENSG00000167461|ENSG00000167964|ENSG00000169213|ENSG00000172794|ENSG00000206418	+
ENSG00000248223	103.483	144.925	181.006	143.138	138.613	188.963	222.223	183.266	chr5	17354019	17355008	CTD-2139B15.2				ENSG00000248223		lincRNA			+
ENSG00000136830	103.301	134.992	107.806	115.366	69.6167	86.2503	83.4241	79.7637	chr9	130267618	130341268	FAM129B		Q9H6L6	family with sequence similarity 129, member B [Source:HGNC Symbol;Acc:25282]	ENSG00000136830	64855	protein_coding	GO:0005543|GO:0005829|GO:0005912|GO:0043066	ENSG00000135842|ENSG00000167483	-
ENSG00000206503	103.236	194.485	182.957	160.226	143.413	176.441	235.175	185.009	chr6	29909037	29913661	HLA-A		A0ZXY8|A5PHP7|A7MAP4|B1PKY1|B4DVC4|B6ECH2|B6VA02|B8XRE8|B8YCR7|C4PFZ1|C5IZQ3|C5IZR4|C5J027|C5J029|C6K4E3|C6K4G0|C6K4H0|C6K4H3|C6K4H8|C6K4I1|C6K4I6|C6K4J6|C8CH66|C8XTN7|C8XTN9|C8XTP7|C8XTP8|C9E1E7|C9E1E8|C9WEL1|C9WEL2|C9WEL3|D0AB29|D0EZJ9|D0EZK0|D0RAY3|D1MYY8|D3U442|D3U454|D3U484|D5FHG0|D5FHK5|D5FHM1|D5FHM3|D5FHM5|D5FHN7|D5FHQ9|D5FIG9|D5G2J2|D5M8E4|D5M8G1|D5M8G4|D6MJF7|D6MKY9|D6ML01|D6ML06|D6ML09|…	major histocompatibility complex, class I, A [Source:HGNC Symbol;Acc:4931]	ENSG00000206503	3105	protein_coding	GO:0000139|GO:0001916|GO:0002474|GO:0002479|GO:0002480|GO:0005102|GO:0005515|GO:0005886|GO:0005887|GO:0006955|GO:0012507|GO:0016020|GO:0016021|GO:0019048|GO:0019221|GO:0019882|GO:0030670|GO:0031901|GO:0042590|GO:0042605|GO:0042612|GO:0050776|GO:0060333|GO:0060337|GO:0071556	ENSG00000010704|ENSG00000153029|ENSG00000204525|ENSG00000204592|ENSG00000204632|ENSG00000204642|ENSG00000234745	+
ENSG00000135046	102.818	174.238	139.565	138.873	73.3046	96.6296	85.1065	85.0136	chr9	75766673	75785309	ANXA1		Q05BR2|Q5T3N0|Q5T3N1|Q5TZZ9	annexin A1 [Source:HGNC Symbol;Acc:533]	ENSG00000135046	301	protein_coding	GO:0001533|GO:0001780|GO:0002674|GO:0004859|GO:0005102|GO:0005198|GO:0005509|GO:0005515|GO:0005543|GO:0005544|GO:0005576|GO:0005615|GO:0005634|GO:0005737|GO:0005886|GO:0005929|GO:0006928|GO:0006954|GO:0007049|GO:0007165|GO:0007166|GO:0009725|GO:0010165|GO:0014070|GO:0016323|GO:0018149|GO:0019834|GO:0030073|GO:0030216|GO:0030674|GO:0031018|GO:0031340|GO:0031394|GO:0031960|GO:0031966|GO:0032355|GO:…	ENSG00000104537|ENSG00000109511|ENSG00000122359|ENSG00000138279|ENSG00000138772|ENSG00000143412|ENSG00000150165|ENSG00000164111|ENSG00000165390|ENSG00000182718|ENSG00000186807|ENSG00000196975|ENSG00000197043	+
ENSG00000009307	102.725	110.857	118.107	110.563	125.181	125.147	126.036	125.455	chr1	115259534	115301297	CSDE1		E9PJK7|E9PKN4|E9PLD4|E9PLT0|E9PNG3|G5E9Q2|Q9UG93	cold shock domain containing E1, RNA-binding [Source:HGNC Symbol;Acc:29905]	ENSG00000009307	7812	protein_coding	GO:0003676|GO:0003677|GO:0003723|GO:0005743|GO:0006355|GO:0008584|GO:0070937|GO:0070966		-
ENSG00000100823	102.588	66.9613	88.2835	85.9444	133.425	122.849	96.6602	117.645	chr14	20923350	20925927	APEX1		G3V2D9|G3V359|G3V3C7|G3V3M6|G3V3Y6|G3V5D9|G3V5M0|G3V5Q1|Q5TZP7	APEX nuclease (multifunctional DNA repair enzyme) 1 [Source:HGNC Symbol;Acc:587]	ENSG00000100823	328	protein_coding	GO:0003677|GO:0003684|GO:0003713|GO:0003714|GO:0003723|GO:0003906|GO:0004518|GO:0004519|GO:0004520|GO:0004521|GO:0004523|GO:0004528|GO:0004844|GO:0005515|GO:0005622|GO:0005634|GO:0005654|GO:0005667|GO:0005730|GO:0005737|GO:0005739|GO:0005783|GO:0005813|GO:0005840|GO:0006281|GO:0006284|GO:0006310|GO:0006351|GO:0006355|GO:0007568|GO:0008081|GO:0008408|GO:0010243|GO:0014912|GO:0016491|GO:0016607|GO:…	ENSG00000169188	+
ENSG00000203875	102.082	49.0282	72.9326	74.6808	136.575	115.088	87.7789	113.147	chr6	86370710	86388451	SNHG5			small nucleolar RNA host gene 5 (non-protein coding) [Source:HGNC Symbol;Acc:21026]	ENSG00000203875		processed_transcript			-
ENSG00000118705	101.96	57.4129	64.3277	74.5669	78.4516	70.5262	64.2644	71.0807	chr20	35806813	35870022	RPN2		F2Z3K5|Q5JYR3|Q5JYR4|Q5JYR7	ribophorin II [Source:HGNC Symbol;Acc:10382]	ENSG00000118705	6185	protein_coding	GO:0000421|GO:0004579|GO:0005634|GO:0005783|GO:0005789|GO:0005791|GO:0006412|GO:0006464|GO:0006487|GO:0006614|GO:0007568|GO:0008250|GO:0010467|GO:0016021|GO:0018279|GO:0042493|GO:0043022|GO:0043687|GO:0044267		+
ENSG00000257411	101.65	55.1673	63.4043	73.4073	73.5132	65.1479	67.4129	68.6913	chr12	56495115	56503073	RP11-603J24.9		F8VZ69|H0YIN7	Uncharacterized protein [Source:UniProtKB/TrEMBL;Acc:H0YIN7]	ENSG00000257411		protein_coding	GO:0009987|GO:0016787	ENSG00000111142|ENSG00000170515	+
ENSG00000198258	101.643	148.376	114.473	121.497	68.7508	94.1599	80.2347	81.0485	chr19	9938568	9940791	UBL5		K7EQ43	ubiquitin-like 5 [Source:HGNC Symbol;Acc:13736]	ENSG00000198258	59286	protein_coding	GO:0003674|GO:0005515|GO:0005737|GO:0008150		+
ENSG00000215021	101.441	40.4266	53.9248	65.2641	73.0602	71.4097	51.9598	65.4765	chr12	7074490	7079988	PHB2		F5GWA7|F5GY37|F5H0C5|F5H2D2|F5H3X6|J3KPX7|Q9BXV3	prohibitin 2 [Source:HGNC Symbol;Acc:30306]	ENSG00000215021	11331	protein_coding	GO:0005515|GO:0005634|GO:0005739|GO:0005743|GO:0006351|GO:0016020|GO:0030331|GO:0033147|GO:0033600|GO:0045892|GO:0060744|GO:0060749|GO:0060762		-
ENSG00000063046	101.399	75.6761	89.3154	88.7967	129.281	116.121	100.731	115.378	chr12	53399942	53435993	EIF4B		B4DS13|E7EX17|F8VP89|F8VRU1|F8VSC7|F8VX11|F8VYE9|F8W0K0	eukaryotic translation initiation factor 4B [Source:HGNC Symbol;Acc:3285]	ENSG00000063046	1975	protein_coding	GO:0000166|GO:0000288|GO:0000289|GO:0003676|GO:0003723|GO:0003743|GO:0005515|GO:0005829|GO:0006412|GO:0006413|GO:0006446|GO:0008286|GO:0010467|GO:0016070|GO:0016071|GO:0016281|GO:0044267	ENSG00000106682	+
ENSG00000108953	101.005	102.136	95.4942	99.5452	99.7268	97.64	89.0306	95.4658	chr17	1247566	1303672	YWHAE		B4DJF2|B7ZA86|I3L0W5|I3L3T1|K7EM20	tyrosine 3-monooxygenase/tryptophan 5-monooxygenase activation protein, epsilon polypeptide [Source:HGNC Symbol;Acc:12851]	ENSG00000108953	7531	protein_coding	GO:0000086|GO:0000278|GO:0001764|GO:0003064|GO:0005515|GO:0005739|GO:0005829|GO:0005871|GO:0006605|GO:0006915|GO:0015459|GO:0019048|GO:0019899|GO:0019904|GO:0021766|GO:0021987|GO:0030659|GO:0032403|GO:0035308|GO:0035329|GO:0035556|GO:0042470|GO:0042826|GO:0043281|GO:0044325|GO:0046982|GO:0048011|GO:0050815|GO:0051219|GO:0060306|GO:0070062|GO:0086013|GO:0086091|GO:0097190|GO:0097193|GO:1900740|GO:…	ENSG00000128245|ENSG00000134308|ENSG00000164924|ENSG00000166913|ENSG00000170027|ENSG00000175793	-
ENSG00000092820	100.868	155.934	135.37	130.724	123.039	134.944	110.205	122.729	chr6	159186773	159240444	EZR		B7Z9R6|E7EQR4	ezrin [Source:HGNC Symbol;Acc:12691]	ENSG00000092820	7430	protein_coding	GO:0001726|GO:0001931|GO:0003779|GO:0005515|GO:0005622|GO:0005730|GO:0005737|GO:0005829|GO:0005856|GO:0005884|GO:0005886|GO:0005902|GO:0005925|GO:0005932|GO:0007016|GO:0007159|GO:0007411|GO:0008092|GO:0008360|GO:0015629|GO:0016323|GO:0016324|GO:0019898|GO:0019904|GO:0022614|GO:0030175|GO:0030315|GO:0030855|GO:0030863|GO:0031528|GO:0031623|GO:0032403|GO:0032587|GO:0035088|GO:0044297|GO:0044393|GO:…	ENSG00000007944|ENSG00000137710|ENSG00000139926|ENSG00000147065|ENSG00000153303|ENSG00000186575	-
ENSG00000167642	100.534	103.942	107.643	104.04	99.8603	118.114	130.455	116.143	chr19	38734675	38783254	SPINT2		K7EJS4|K7EKC8|K7EKQ0|K7EM91	serine peptidase inhibitor, Kunitz type, 2 [Source:HGNC Symbol;Acc:11247]	ENSG00000167642	10653	protein_coding	GO:0004866|GO:0004867|GO:0005576|GO:0005737|GO:0006928|GO:0010951|GO:0016021	ENSG00000120256|ENSG00000166145	+
ENSG00000079459	100.515	40.6232	55.6916	65.61	67.3565	54.4395	58.8775	60.2245	chr8	11653082	11696818	FDFT1		B3KQ95|B4DJE5|B4DT56|B7Z1J3|E9PJG4|E9PNJ2|E9PNM1|E9PQ90|E9PS69|E9PSH1|Q6IAX1	farnesyl-diphosphate farnesyltransferase 1 [Source:HGNC Symbol;Acc:3629]	ENSG00000079459	2222	protein_coding	GO:0004310|GO:0005783|GO:0005789|GO:0006694|GO:0006695|GO:0008299|GO:0008610|GO:0009058|GO:0016021|GO:0016491|GO:0016740|GO:0043231|GO:0044255|GO:0044281|GO:0045338|GO:0051996		+
ENSG00000089159	100.261	91.3107	78.0576	89.8765	62.7421	72.1162	76.6002	70.4862	chr12	120648250	120703574	PXN		E7EMK8|F5GZ78|F5H836|F8VZ39|F8W0G0|F8W0K8|F8W1E0	paxillin [Source:HGNC Symbol;Acc:9718]	ENSG00000089159	5829	protein_coding	GO:0000187|GO:0005178|GO:0005515|GO:0005856|GO:0005875|GO:0005886|GO:0005925|GO:0005938|GO:0006928|GO:0006936|GO:0007010|GO:0007155|GO:0007160|GO:0007165|GO:0007172|GO:0007173|GO:0007229|GO:0008013|GO:0008270|GO:0017166|GO:0018108|GO:0019901|GO:0030027|GO:0030032|GO:0031252|GO:0032403|GO:0034329|GO:0034614|GO:0048041|GO:0048754|GO:0051435|GO:0060396	ENSG00000022267|ENSG00000072163|ENSG00000110031|ENSG00000112214|ENSG00000115641|ENSG00000122367|ENSG00000140682|ENSG00000163110|ENSG00000169756|ENSG00000183386|ENSG00000196923|ENSG00000256671|ENSG00000256977|ENSG00000257207	-
ENSG00000177697	99.3084	108.719	101.071	103.033	66.3021	84.8396	91.2943	80.812	chr11	832843	839831	CD151		E9PJC8|E9PJE8|E9PK37|E9PLZ6|E9PMR4|E9PP93|E9PRJ3|E9PSA1|K4DIB7	CD151 molecule (Raph blood group) [Source:HGNC Symbol;Acc:1630]	ENSG00000177697	977	protein_coding	GO:0005515|GO:0005829|GO:0005886|GO:0005887|GO:0007155|GO:0016020|GO:0016021|GO:0016477|GO:0030198|GO:0031581|GO:0034329|GO:0042098	ENSG00000000003|ENSG00000011105|ENSG00000085117|ENSG00000104894|ENSG00000110900|ENSG00000117472|ENSG00000135404|ENSG00000140391|ENSG00000143119|ENSG00000156298|ENSG00000157570|ENSG00000214063|ENSG00000250349	+
ENSG00000106803	99.2408	70.957	79.2387	83.1455	53.3158	74.0759	67.2502	64.8807	chr9	101984346	101992897	SEC61B		S4R3B5	Sec61 beta subunit [Source:HGNC Symbol;Acc:16993]	ENSG00000106803	10952	protein_coding	GO:0000060|GO:0002474|GO:0002479|GO:0005515|GO:0006412|GO:0006614|GO:0010467|GO:0016020|GO:0016021|GO:0030433|GO:0030970|GO:0031205|GO:0042590|GO:0043022|GO:0044267|GO:0048408		+
ENSG00000120708	98.8746	93.7014	87.6747	93.4169	74.1479	77.247	53.8023	68.399	chr5	135364584	135399507	TGFBI		C7FFS5|D6RBX4|G8JLA8|S4R3C6	transforming growth factor, beta-induced, 68kDa [Source:HGNC Symbol;Acc:11771]	ENSG00000120708	7045	protein_coding	GO:0001525|GO:0002062|GO:0005178|GO:0005515|GO:0005576|GO:0005578|GO:0005604|GO:0005615|GO:0005886|GO:0007155|GO:0007162|GO:0007601|GO:0008283|GO:0030198|GO:0031012|GO:0050840|GO:0050896|GO:0070062	ENSG00000133110	+
ENSG00000254741	98.2999	62.9903	78.3646	79.8849	110.635	98.6035	64.4578	91.232	chr8	144661806	144662840	RP11-661A12.7				ENSG00000254741		antisense			+
ENSG00000132475	98.1956	56.0121	58.5817	70.9298	101.08	90.722	59.9568	83.9197	chr17	73772515	73781974	H3F3B		B2R4P9|B4E380|K7EK07|K7EMV3|K7EP01|K7ES00	H3 histone, family 3B (H3.3B) [Source:HGNC Symbol;Acc:4765]	ENSG00000132475		protein_coding	GO:0000786|GO:0003677|GO:0005515|GO:0005576|GO:0005634|GO:0005654|GO:0006334|GO:0007420|GO:0007596|GO:0009725|GO:0046982	ENSG00000124693|ENSG00000163041|ENSG00000168148|ENSG00000182572|ENSG00000183598|ENSG00000188375|ENSG00000196532|ENSG00000196966|ENSG00000197153|ENSG00000197409|ENSG00000198366|ENSG00000203811|ENSG00000203813|ENSG00000203818|ENSG00000203852|ENSG00000256018|ENSG00000256316	-
ENSG00000113732	97.6406	209.288	152.881	153.27	75.0244	107.169	109.347	97.1803	chr5	172410760	172462448	ATP6V0E1		E5RHL5|J3KN48	ATPase, H+ transporting, lysosomal 9kDa, V0 subunit e1 [Source:HGNC Symbol;Acc:863]	ENSG00000113732	8992	protein_coding	GO:0005215|GO:0006879|GO:0007035|GO:0008286|GO:0010008|GO:0015078|GO:0015991|GO:0015992|GO:0016020|GO:0016021|GO:0016049|GO:0030670|GO:0033179|GO:0033572|GO:0042625|GO:0043200|GO:0046961|GO:0051701|GO:0055085|GO:0090382	ENSG00000171130	+
ENSG00000152518	97.5755	104.222	149.696	117.165	106.753	140.779	163.629	137.054	chr2	43449541	43453748	ZFP36L2			ZFP36 ring finger protein-like 2 [Source:HGNC Symbol;Acc:1108]	ENSG00000152518	678	protein_coding	GO:0000288|GO:0003677|GO:0003700|GO:0005634|GO:0005737|GO:0006355|GO:0006402|GO:0008283|GO:0017091|GO:0030097|GO:0033077|GO:0035019|GO:0035925|GO:0043488|GO:0046872|GO:0048103|GO:0060216|GO:1900153|GO:2000737	ENSG00000128016|ENSG00000185650	-
ENSG00000159166	97.4826	154.266	128.251	126.667	79.7686	107.775	96.7194	94.7542	chr1	201342372	201368736	LAD1		E9PDI4|H0Y901	ladinin 1 [Source:HGNC Symbol;Acc:6472]	ENSG00000159166	3898	protein_coding	GO:0005198|GO:0005604|GO:0015629		-
ENSG00000132963	97.474	84.433	78.862	86.923	65.0215	62.7056	61.5352	63.0874	chr13	29233241	29253062	POMP			proteasome maturation protein [Source:HGNC Symbol;Acc:20330]	ENSG00000132963	51371	protein_coding	GO:0000502|GO:0005515|GO:0005634|GO:0005783|GO:0005829|GO:0031090|GO:0043248		+
ENSG00000130741	97.4424	66.8136	82.2129	82.1563	98.388	92.308	77.3133	89.3364	chrX	24072833	24096088	EIF2S3			eukaryotic translation initiation factor 2, subunit 3 gamma, 52kDa [Source:HGNC Symbol;Acc:3267]	ENSG00000130741	1968	protein_coding	GO:0003743|GO:0003924|GO:0005515|GO:0005525|GO:0005829|GO:0006184|GO:0006412|GO:0006413|GO:0008135|GO:0010467|GO:0044267	ENSG00000180574	+
ENSG00000184216	97.268	70.7655	72.0765	80.0367	58.8688	75.544	80.2297	71.5475	chrX	153275951	153285431	IRAK1		D3YTB5|F8WAB6|H7C1F0|H7C3G8|L8E7M9	interleukin-1 receptor-associated kinase 1 [Source:HGNC Symbol;Acc:6112]	ENSG00000184216	3654	protein_coding	GO:0000187|GO:0001959|GO:0002224|GO:0002755|GO:0002756|GO:0004672|GO:0004674|GO:0004704|GO:0004713|GO:0004842|GO:0005149|GO:0005515|GO:0005524|GO:0005634|GO:0005811|GO:0005829|GO:0005886|GO:0006468|GO:0007165|GO:0007178|GO:0007250|GO:0007254|GO:0010008|GO:0016301|GO:0016567|GO:0016772|GO:0019221|GO:0031663|GO:0032088|GO:0032494|GO:0032496|GO:0034134|GO:0034138|GO:0034142|GO:0034146|GO:0034162|GO:…	ENSG00000090376|ENSG00000134070|ENSG00000198001	-
ENSG00000186807	97.0328	64.6538	67.0824	76.2564	74.4357	60.6255	47.2736	60.7783	chr10	47746936	47763041	ANXA8L2		E7EVD9|F5GX16	annexin A8-like 2 [Source:HGNC Symbol;Acc:23335]	ENSG00000186807		protein_coding	GO:0005509|GO:0005544	ENSG00000104537|ENSG00000109511|ENSG00000122359|ENSG00000135046|ENSG00000138279|ENSG00000138772|ENSG00000143412|ENSG00000150165|ENSG00000164111|ENSG00000165390|ENSG00000182718|ENSG00000196975|ENSG00000197043	+
ENSG00000185650	96.7268	117.401	157.521	123.883	101.368	138.325	158.682	132.792	chr14	69254377	69263190	ZFP36L1		B4DG15|B4E1N3|G3V2D5|G3V2P5|G3V382|G3V515|J3QTN8	ZFP36 ring finger protein-like 1 [Source:HGNC Symbol;Acc:1107]	ENSG00000185650	677	protein_coding	GO:0000288|GO:0001570|GO:0003677|GO:0003700|GO:0003729|GO:0005515|GO:0005634|GO:0005737|GO:0005829|GO:0006355|GO:0006417|GO:0010467|GO:0016070|GO:0016071|GO:0033077|GO:0043488|GO:0046872	ENSG00000128016|ENSG00000152518	-
ENSG00000131981	96.5831	171.292	162.319	143.398	93.1359	135.582	146.969	125.229	chr14	55590828	55612126	LGALS3		G3V3R6|G3V407|Q86TY5|Q8IXB9	lectin, galactoside-binding, soluble, 3 [Source:HGNC Symbol;Acc:6563]	ENSG00000131981	3958	protein_coding	GO:0001501|GO:0005515|GO:0005578|GO:0005634|GO:0005681|GO:0005737|GO:0005743|GO:0005886|GO:0006397|GO:0008380|GO:0019863|GO:0030154|GO:0030198|GO:0030246|GO:0031012|GO:0045087	ENSG00000116977|ENSG00000119862|ENSG00000133317|ENSG00000168961|ENSG00000170298|ENSG00000171747|ENSG00000171916|ENSG00000178934|ENSG00000205076	+
ENSG00000265500	95.9768	47.1562	53.8958	65.6762	67.5379	56.6361	58.5528	60.9089	chr17	7466604	7482033	SENP3-EIF4A1			SENP3-EIF4A1 readthrough (NMD candidate) [Source:HGNC Symbol;Acc:49182]	ENSG00000265500		processed_transcript			+
ENSG00000269893	95.6831	85.6405	110.785	97.3695	193.311	208.992	126.608	176.304	chr4	119199864	119200978	SNHG8			small nucleolar RNA host gene 8 (non-protein coding) [Source:HGNC Symbol;Acc:33098]	ENSG00000269893		lincRNA		ENSG00000206903|ENSG00000207130	+
ENSG00000251562	95.4571	186.365	233.22	171.681	185.274	117.398	191.96	164.877	chr11	65265233	65273940	MALAT1			metastasis associated lung adenocarcinoma transcript 1 (non-protein coding) [Source:HGNC Symbol;Acc:29665]	ENSG00000251562		lincRNA			+
ENSG00000024422	95.3152	72.2803	81.7287	83.1081	83.2242	86.1523	88.2534	85.8766	chr19	48216600	48246391	EHD2		B4DNU6|B4DU62|B7ZAY3|M0R1B9	EH-domain containing 2 [Source:HGNC Symbol;Acc:3243]	ENSG00000024422	30846	protein_coding	GO:0003676|GO:0003924|GO:0005509|GO:0005515|GO:0005524|GO:0005525|GO:0005634|GO:0005886|GO:0006897|GO:0007596|GO:0010008|GO:0016020|GO:0019904|GO:0030866|GO:0032456|GO:0048471|GO:0055038|GO:0072659|GO:1901741|GO:2001137	ENSG00000013016|ENSG00000085832|ENSG00000103966|ENSG00000110047|ENSG00000127527|ENSG00000135597|ENSG00000169891|ENSG00000185739|ENSG00000198399|ENSG00000205726	+
ENSG00000136888	95.2607	149.091	128.899	124.417	86.5623	112.905	113.75	104.406	chr9	117350026	117360653	ATP6V1G1			ATPase, H+ transporting, lysosomal 13kDa, V1 subunit G1 [Source:HGNC Symbol;Acc:864]	ENSG00000136888	9550	protein_coding	GO:0005829|GO:0005886|GO:0006879|GO:0008286|GO:0015992|GO:0016471|GO:0016820|GO:0033572|GO:0051117|GO:0051701|GO:0055085|GO:0090382	ENSG00000151418|ENSG00000213760|ENSG00000254870	+
ENSG00000184292	95.0986	261.918	205.228	187.415	115.011	165.895	182.64	154.515	chr1	59041099	59043166	TACSTD2			tumor-associated calcium signal transducer 2 [Source:HGNC Symbol;Acc:11530]	ENSG00000184292	4070	protein_coding	GO:0004872|GO:0005615|GO:0005634|GO:0005829|GO:0005886|GO:0005887|GO:0007166|GO:0007601|GO:0008283|GO:0009925|GO:0010633|GO:0016020|GO:0016328|GO:0050678|GO:0051497|GO:0060675|GO:0090191|GO:1900025|GO:1900028|GO:2000146|GO:2000738	ENSG00000119888	-
ENSG00000145912	94.7691	78.5868	83.0651	85.4737	63.3111	81.3823	60.398	68.3638	chr5	177576461	177580968	NHP2		D6RC52|D6RCB9|H0YC83|J3QSY4	NHP2 ribonucleoprotein [Source:HGNC Symbol;Acc:14377]	ENSG00000145912	55651	protein_coding	GO:0003723|GO:0005730|GO:0005732|GO:0015030|GO:0030515|GO:0031118		-
ENSG00000196656	94.3984	47.3788	61.7876	67.855	62.2834	64.5841	73.6867	66.8514	chr4	114135137	114138326	AC004057.1				ENSG00000196656		pseudogene			-
ENSG00000213977	94.2299	80.982	72.305	82.5056	81.4022	80.4774	61.6705	74.5167	chr17	3566196	3571976	TAX1BP3			Tax1 (human T-cell leukemia virus type I) binding protein 3 [Source:HGNC Symbol;Acc:30684]	ENSG00000213977	30851	protein_coding	GO:0005515|GO:0005634|GO:0005737|GO:0005886|GO:0007266|GO:0008013|GO:0008022|GO:0008285|GO:0016055|GO:0030111|GO:0030178|GO:0032864|GO:2000009		-
ENSG00000160789	94.2116	75.9665	77.3869	82.5217	82.953	81.6196	76.0356	80.2027	chr1	156052364	156109880	LMNA		B4DFR3|D6RAQ3|D6RB20|H0YAB0|Q5I6Y5|Q5TCI8|Q6UYC3	lamin A/C [Source:HGNC Symbol;Acc:6636]	ENSG00000160789	4000	protein_coding	GO:0000278|GO:0005198|GO:0005515|GO:0005634|GO:0005635|GO:0005638|GO:0005652|GO:0005654|GO:0005737|GO:0005829|GO:0005882|GO:0006915|GO:0006921|GO:0006987|GO:0006997|GO:0006998|GO:0007077|GO:0007084|GO:0007517|GO:0030334|GO:0030951|GO:0030968|GO:0034504|GO:0035105|GO:0042981|GO:0044267|GO:0048471|GO:0055015|GO:0071456|GO:0090201|GO:0090343|GO:2001237	ENSG00000026025|ENSG00000100285|ENSG00000104722|ENSG00000113368|ENSG00000131095|ENSG00000135406|ENSG00000148798|ENSG00000175084|ENSG00000176619	+
ENSG00000244716	94.1766	59.4192	73.8454	75.8137	124.211	111.584	86.6738	107.49	chr1	109534878	109535489	RP11-20O24.4				ENSG00000244716		pseudogene			+
ENSG00000148248	94.1032	55.9494	63.7638	71.2721	63.6518	65.5681	72.4278	67.2159	chr9	136228325	136242970	SURF4		B7Z1G8|B7Z6A4|Q5T8U5	surfeit 4 [Source:HGNC Symbol;Acc:11476]	ENSG00000148248	6836	protein_coding	GO:0000139|GO:0005515|GO:0005789|GO:0005793|GO:0007030|GO:0010638|GO:0016021|GO:0033116		-
ENSG00000272822	93.974	92.0532	75.905	87.3107	63.5955	69.9837	65.8055	66.4616	chr12	49297286	49351148	RP11-302B13.5		F5H0C7|F5H1V1|F5H423|F5H6T5	ADP-ribosylation factor 3 [Source:UniProtKB/TrEMBL;Acc:F5H423]	ENSG00000272822		protein_coding	GO:0003924|GO:0004871|GO:0005525|GO:0005622|GO:0005634|GO:0005737|GO:0005794|GO:0006886|GO:0007186|GO:0007264|GO:0019001|GO:0031683	ENSG00000004059|ENSG00000113595|ENSG00000122644|ENSG00000134287|ENSG00000141748|ENSG00000143761|ENSG00000152213|ENSG00000162980|ENSG00000165527|ENSG00000165997|ENSG00000168374|ENSG00000175906|ENSG00000179674|ENSG00000188042	-
ENSG00000109475	93.8153	53.9963	70.7852	72.8656	106.645	92.2659	72.0792	90.3302	chr4	109541722	109551568	RPL34			ribosomal protein L34 [Source:HGNC Symbol;Acc:10340]	ENSG00000109475	6164	protein_coding	GO:0000184|GO:0003723|GO:0003735|GO:0005622|GO:0005829|GO:0005840|GO:0006412|GO:0006413|GO:0006414|GO:0006415|GO:0006614|GO:0010467|GO:0016032|GO:0016070|GO:0016071|GO:0019058|GO:0019083|GO:0022625|GO:0044267		+
ENSG00000171552	93.735	96.3323	108.172	99.413	58.521	90.233	82.5954	77.1165	chr20	30252255	30311792	BCL2L1		Q5QP56|Q5QP59|Q5TE63|Q5TE64|Q9H1R6	BCL2-like 1 [Source:HGNC Symbol;Acc:992]	ENSG00000171552	598	protein_coding	GO:0000910|GO:0001541|GO:0001701|GO:0001836|GO:0005515|GO:0005622|GO:0005737|GO:0005739|GO:0005741|GO:0005813|GO:0005829|GO:0006915|GO:0007093|GO:0007281|GO:0007283|GO:0008283|GO:0008284|GO:0008584|GO:0008630|GO:0008637|GO:0009314|GO:0009566|GO:0009615|GO:0010507|GO:0016020|GO:0016021|GO:0019050|GO:0019901|GO:0031965|GO:0031966|GO:0034097|GO:0035872|GO:0040007|GO:0042802|GO:0042981|GO:0043065|GO:…	ENSG00000030110|ENSG00000129473|ENSG00000171791	-
ENSG00000083857	93.6341	63.9359	65.6191	74.3964	73.4936	48.5817	69.9518	64.009	chr4	187508937	187647876	FAT1		D6RCE4|D6RHE6|H0Y8F5	FAT atypical cadherin 1 [Source:HGNC Symbol;Acc:3595]	ENSG00000083857	2195	protein_coding	GO:0005509|GO:0005515|GO:0005634|GO:0005886|GO:0005887|GO:0005911|GO:0007015|GO:0007155|GO:0007156|GO:0007163|GO:0007267|GO:0009653|GO:0016020|GO:0016021|GO:0016337|GO:0016477|GO:0030027|GO:0030054|GO:0030175|GO:0048471	ENSG00000008300|ENSG00000075275|ENSG00000086570|ENSG00000143126|ENSG00000150275|ENSG00000165323|ENSG00000166341|ENSG00000196159|ENSG00000197410	-
ENSG00000124145	93.4224	77.1987	110.624	93.7482	127.615	112.104	80.7769	106.832	chr20	43953928	43977064	SDC4		B4E1S6	syndecan 4 [Source:HGNC Symbol;Acc:10661]	ENSG00000124145	6385	protein_coding	GO:0001523|GO:0001657|GO:0001968|GO:0005080|GO:0005515|GO:0005576|GO:0005796|GO:0005886|GO:0005887|GO:0005925|GO:0005975|GO:0006024|GO:0006027|GO:0007603|GO:0008092|GO:0008150|GO:0009986|GO:0016021|GO:0030198|GO:0030203|GO:0030204|GO:0043034|GO:0043202|GO:0044281|GO:0045121|GO:0045860|GO:0051496|GO:0051894|GO:0070053	ENSG00000115884|ENSG00000162512|ENSG00000169439	-
ENSG00000142949	93.395	85.1226	87.762	88.7599	116.425	96.2688	110.19	107.628	chr1	43990858	44089343	PTPRF		A2A437|F2Z3B8|G1UI20|H0Y380	protein tyrosine phosphatase, receptor type, F [Source:HGNC Symbol;Acc:9670]	ENSG00000142949	5792	protein_coding	GO:0004725|GO:0005001|GO:0005515|GO:0005887|GO:0006470|GO:0007155|GO:0007185|GO:0008201|GO:0016311|GO:0016791|GO:0035335	ENSG00000060656|ENSG00000081237|ENSG00000105426|ENSG00000106278|ENSG00000132334|ENSG00000132670|ENSG00000144724|ENSG00000152894|ENSG00000153707|ENSG00000173482|ENSG00000196090	+
ENSG00000143384	92.9735	70.8883	93.7062	85.856	98.5103	98.9428	93.9771	97.1434	chr1	150547032	150552066	MCL1		B4DG83	myeloid cell leukemia sequence 1 (BCL2-related) [Source:HGNC Symbol;Acc:6943]	ENSG00000143384	4170	protein_coding	GO:0001709|GO:0005515|GO:0005634|GO:0005654|GO:0005737|GO:0005739|GO:0005741|GO:0005759|GO:0006915|GO:0007275|GO:0008630|GO:0008637|GO:0015266|GO:0016020|GO:0016021|GO:0019725|GO:0034097|GO:0042981|GO:0043066|GO:0046982|GO:0051434|GO:0097136|GO:0097194|GO:1900118|GO:2000811|GO:2001020|GO:2001240		-
ENSG00000173457	92.8614	75.9734	78.2192	82.3513	107.289	110.902	83.7634	100.652	chr11	64011956	64014413	PPP1R14B		F5GXC4|F5H2U0	protein phosphatase 1, regulatory (inhibitor) subunit 14B [Source:HGNC Symbol;Acc:9057]	ENSG00000173457	26472	protein_coding	GO:0004864|GO:0005737|GO:0008599|GO:0019212|GO:0042325	ENSG00000166143|ENSG00000167641|ENSG00000198729	-
ENSG00000185567	92.8311	148.357	118.541	119.91	112.423	89.2694	113.855	105.183	chr14	105403581	105444694	AHNAK2			AHNAK nucleoprotein 2 [Source:HGNC Symbol;Acc:20125]	ENSG00000185567	113146	protein_coding	GO:0005515|GO:0005634	ENSG00000105227|ENSG00000124942	-
ENSG00000132341	92.4831	53.1481	70.9345	72.1886	74.8648	71.833	64.1779	70.2919	chr12	131356424	131362223	RAN		B4DV51|B5MDF5|F5H018|J3KQE5	RAN, member RAS oncogene family [Source:HGNC Symbol;Acc:9846]	ENSG00000132341	5901	protein_coding	GO:0000785|GO:0003682|GO:0003713|GO:0003924|GO:0005515|GO:0005525|GO:0005622|GO:0005634|GO:0005643|GO:0005654|GO:0005737|GO:0005829|GO:0006184|GO:0006259|GO:0006405|GO:0006606|GO:0006611|GO:0006886|GO:0006913|GO:0007052|GO:0007067|GO:0007165|GO:0007264|GO:0010467|GO:0015031|GO:0016020|GO:0016032|GO:0019048|GO:0019058|GO:0030036|GO:0030521|GO:0032092|GO:0034629|GO:0042470|GO:0044281|GO:0045893|GO:…	ENSG00000112210	+
ENSG00000101444	92.0381	38.9673	49.8754	60.2936	55.6567	60.2384	40.9359	52.277	chr20	32868074	32899608	AHCY		Q1RMG2	adenosylhomocysteinase [Source:HGNC Symbol;Acc:343]	ENSG00000101444	191	protein_coding	GO:0000096|GO:0004013|GO:0004455|GO:0005737|GO:0005829|GO:0006730|GO:0006805|GO:0008652|GO:0016616|GO:0032259|GO:0034641|GO:0042470|GO:0044281|GO:0048037|GO:0055114	ENSG00000158467|ENSG00000168710	-
ENSG00000126458	91.7264	108.495	116.108	105.443	82.4477	126.555	131.239	113.414	chr19	50138549	50143458	RRAS			related RAS viral (r-ras) oncogene homolog [Source:HGNC Symbol;Acc:10447]	ENSG00000126458	6237	protein_coding	GO:0003924|GO:0005515|GO:0005525|GO:0005622|GO:0005886|GO:0006184|GO:0006886|GO:0006913|GO:0007165|GO:0007264|GO:0007265|GO:0007268|GO:0007411|GO:0015031|GO:0016020|GO:0019003|GO:0030336|GO:0045766	ENSG00000088320|ENSG00000133818|ENSG00000139890|ENSG00000158186|ENSG00000164949|ENSG00000166592|ENSG00000187682	-
ENSG00000173432	91.6361	78.5758	118.118	96.11	92.4104	85.4224	102.905	93.5793	chr11	18287721	18291524	SAA1		E9PQD6	serum amyloid A1 [Source:HGNC Symbol;Acc:10513]	ENSG00000173432	6288	protein_coding	GO:0001664|GO:0005576|GO:0006953|GO:0007204|GO:0030168|GO:0030593|GO:0034364|GO:0045087|GO:0045785|GO:0048246|GO:0048247|GO:0050708|GO:0050715|GO:0050716|GO:0050728|GO:0071682	ENSG00000134339|ENSG00000148965	+
ENSG00000134590	91.4783	113.922	83.3961	96.2653	54.8625	76.1823	75.8075	68.9508	chrX	134166333	134167576	FAM127A			family with sequence similarity 127, member A [Source:HGNC Symbol;Acc:2569]	ENSG00000134590	8933	protein_coding		ENSG00000182195|ENSG00000188636|ENSG00000203950|ENSG00000212747|ENSG00000242732	+
ENSG00000173660	91.3874	72.9128	75.283	79.8611	79.0226	82.479	63.3029	74.9348	chr1	46769303	46782448	UQCRH			ubiquinol-cytochrome c reductase hinge protein [Source:HGNC Symbol;Acc:12590]	ENSG00000173660		protein_coding	GO:0005739|GO:0005743|GO:0005746|GO:0005750|GO:0006119|GO:0006122|GO:0008121|GO:0009060|GO:0022904|GO:0032403|GO:0044237|GO:0044281|GO:0051291|GO:0055114		+
ENSG00000186340	91.3068	11.048	25.2763	42.5437	71.5346	39.0715	47.8779	52.828	chr6	169615875	169654139	THBS2		Q5RI53|Q6MZL6	thrombospondin 2 [Source:HGNC Symbol;Acc:11786]	ENSG00000186340	7058	protein_coding	GO:0005509|GO:0005515|GO:0005576|GO:0005604|GO:0007155|GO:0008201|GO:0016525|GO:0031012|GO:0051965	ENSG00000105664|ENSG00000113296|ENSG00000137801|ENSG00000169231	-
ENSG00000105202	91.1699	44.8811	64.531	66.8607	114.904	100.249	72.6927	95.9485	chr19	40325098	40337054	FBL		B4DLD4|M0QXC9|M0QXL5|M0R0P1|M0R1H0|M0R299|M0R2B0|M0R2Q4|M0R2U2|Q96BS4	fibrillarin [Source:HGNC Symbol;Acc:3599]	ENSG00000105202	2091	protein_coding	GO:0001652|GO:0003723|GO:0005515|GO:0005730|GO:0006364|GO:0008033|GO:0008168|GO:0015030|GO:0016074|GO:0016429|GO:0030488|GO:0031428|GO:0031515	ENSG00000188573	-
ENSG00000106366	91.0518	81.1195	76.0871	82.7528	42.4261	52.0243	43.54	45.9968	chr7	100770370	100782547	SERPINE1		B7Z1D9|B7ZAB0	serpin peptidase inhibitor, clade E (nexin, plasminogen activator inhibitor type 1), member 1 [Source:HGNC Symbol;Acc:8583]	ENSG00000106366	5054	protein_coding	GO:0001300|GO:0001525|GO:0002020|GO:0002576|GO:0004867|GO:0005102|GO:0005515|GO:0005576|GO:0005615|GO:0005886|GO:0006351|GO:0006367|GO:0007179|GO:0007596|GO:0010467|GO:0010469|GO:0010757|GO:0010951|GO:0014912|GO:0030168|GO:0030194|GO:0030195|GO:0030198|GO:0030336|GO:0031012|GO:0031093|GO:0032757|GO:0033629|GO:0035491|GO:0042127|GO:0042730|GO:0045765|GO:0045766|GO:0045944|GO:0048260|GO:0050729|GO:…	ENSG00000021355|ENSG00000057149|ENSG00000114204|ENSG00000117601|ENSG00000124570|ENSG00000135919|ENSG00000163536|ENSG00000166396|ENSG00000166401|ENSG00000166634|ENSG00000170542|ENSG00000197632|ENSG00000197641|ENSG00000206072|ENSG00000206073|ENSG00000206075|ENSG00000242550|ENSG00000253309	+
ENSG00000105755	90.9703	67.9063	68.743	75.8732	50.8229	67.9647	76.7755	65.1877	chr19	44010871	44031396	ETHE1		B2RCZ7|M0QX80|M0QXB5|M0QY80	ethylmalonic encephalopathy 1 [Source:HGNC Symbol;Acc:23287]	ENSG00000105755	23474	protein_coding	GO:0000096|GO:0000098|GO:0005506|GO:0005634|GO:0005737|GO:0005739|GO:0005759|GO:0006749|GO:0016787|GO:0034641|GO:0044281|GO:0050313|GO:0070221|GO:0070813	ENSG00000063854|ENSG00000103253|ENSG00000127838	-
ENSG00000011304	90.8358	46.6777	61.2025	66.2387	55.3669	55.4162	69.8954	60.2262	chr19	797075	812327	PTBP1		A6NLN1|K7EKJ7|K7EKX4|K7ELW5|K7ES59	polypyrimidine tract binding protein 1 [Source:HGNC Symbol;Acc:9583]	ENSG00000011304		protein_coding	GO:0000166|GO:0000380|GO:0000381|GO:0000398|GO:0003676|GO:0003723|GO:0005515|GO:0005634|GO:0005654|GO:0005730|GO:0006397|GO:0008187|GO:0008380|GO:0010467|GO:0033119|GO:0036002|GO:0048025|GO:0051148	ENSG00000104824|ENSG00000117569|ENSG00000119314|ENSG00000143889|ENSG00000268083	+
ENSG00000218426	90.2834	60.5337	78.6666	76.4946	118.184	102.79	73.4583	98.1444	chr6	153603422	153603868	RP11-475C16.1				ENSG00000218426		pseudogene			-
ENSG00000105281	90.1156	58.365	97.1822	81.8876	175.085	153.945	143.129	157.387	chr19	47278140	47291851	SLC1A5		M0QXM4|M0R144	solute carrier family 1 (neutral amino acid transporter), member 5 [Source:HGNC Symbol;Acc:10943]	ENSG00000105281	6510	protein_coding	GO:0001618|GO:0003333|GO:0004872|GO:0005794|GO:0005886|GO:0005887|GO:0006811|GO:0006835|GO:0006860|GO:0006865|GO:0006868|GO:0015171|GO:0015175|GO:0015186|GO:0015194|GO:0015804|GO:0015825|GO:0016020|GO:0017153|GO:0042470|GO:0055085	ENSG00000079215|ENSG00000105143|ENSG00000106688|ENSG00000110436|ENSG00000115902|ENSG00000162383	-
ENSG00000138071	89.7989	95.038	83.156	89.331	86.5372	78.3859	68.9599	77.961	chr2	65454887	65498387	ACTR2		F5H6T1	ARP2 actin-related protein 2 homolog (yeast) [Source:HGNC Symbol;Acc:169]	ENSG00000138071	10097	protein_coding	GO:0003779|GO:0005524|GO:0005829|GO:0005885|GO:0005938|GO:0006928|GO:0007163|GO:0008356|GO:0015629|GO:0016482|GO:0030036|GO:0030478|GO:0033206|GO:0034314|GO:0038096|GO:0042995|GO:0045087|GO:0051321|GO:0051653	ENSG00000117148|ENSG00000148156|ENSG00000181786|ENSG00000182584|ENSG00000187003	+
ENSG00000138119	89.7317	80.2675	82.177	84.0587	80.1648	75.5857	96.1064	83.9523	chr10	95066186	95242074	MYOF		C9JCN0|F8W8J4	myoferlin [Source:HGNC Symbol;Acc:3656]	ENSG00000138119	26509	protein_coding	GO:0001778|GO:0005515|GO:0005543|GO:0005635|GO:0005886|GO:0005901|GO:0006936|GO:0008015|GO:0016021|GO:0030659|GO:0030947|GO:0031410|GO:0031965|GO:0034605|GO:0043231|GO:0070062	ENSG00000115155|ENSG00000135636|ENSG00000214814	-
ENSG00000111057	89.6327	34.3332	48.1478	57.3712	50.3511	49.874	72.1984	57.4745	chr12	53342655	53346685	KRT18		F8VZY9|I6L965	keratin 18 [Source:HGNC Symbol;Acc:6430]	ENSG00000111057	3875	protein_coding	GO:0005198|GO:0005515|GO:0005730|GO:0005737|GO:0005815|GO:0005882|GO:0006915|GO:0007049|GO:0009653|GO:0019048|GO:0033209|GO:0034451|GO:0043000|GO:0043066|GO:0045095|GO:0048471|GO:0097110|GO:0097191|GO:0097284	ENSG00000108244|ENSG00000170819|ENSG00000171403|ENSG00000171431	+
ENSG00000265735	89.3427	171.016	175.368	145.242	146.497	160.554	623.507	310.186	chr9	9442060	9442347	RN7SL5P			RNA, 7SL, cytoplasmic 5, pseudogene [Source:HGNC Symbol;Acc:10040]	ENSG00000265735		misc_RNA		ENSG00000239202|ENSG00000239211|ENSG00000239221|ENSG00000239224|ENSG00000239228|ENSG00000239230|ENSG00000239247|ENSG00000239249|ENSG00000239250|ENSG00000239279|ENSG00000239316|ENSG00000239319|ENSG00000239333|ENSG00000239356|ENSG00000239367|ENSG00000239373|ENSG00000239390|ENSG00000239396|ENSG00000239398|ENSG00000239419|ENSG00000239437|ENSG00000239464|ENSG00000239466|ENSG00000239468|ENSG00000239471…	+
ENSG00000074842	89.0675	76.9441	92.5062	86.1726	69.3049	92.0966	95.8471	85.7495	chr19	4641386	4670382	C19orf10		M0QYN0	chromosome 19 open reading frame 10 [Source:HGNC Symbol;Acc:16948]	ENSG00000074842	56005	protein_coding	GO:0005576|GO:0005788|GO:0005793|GO:0006987|GO:0030968|GO:0044267		-
ENSG00000163347	88.719	296.09	244.678	209.829	122.884	163.829	231.13	172.614	chr3	190023490	190040264	CLDN1		A5JSJ9|B4DLC3	claudin 1 [Source:HGNC Symbol;Acc:2032]	ENSG00000163347	9076	protein_coding	GO:0005198|GO:0005515|GO:0005886|GO:0005887|GO:0005923|GO:0007155|GO:0016021|GO:0016324|GO:0016328|GO:0016338|GO:0019048|GO:0042802|GO:0045216	ENSG00000156282|ENSG00000156284|ENSG00000159261|ENSG00000164007|ENSG00000165215|ENSG00000165376|ENSG00000171217|ENSG00000181885|ENSG00000184113|ENSG00000184697|ENSG00000189143|ENSG00000213937	-
ENSG00000265039	88.5612	33.4419	42.7906	54.9312	50.19	59.8798	68.5953	59.555	chr12	53345492	53345579	AC107016.2				ENSG00000265039		miRNA			+
ENSG00000160213	87.7122	162.19	125.494	125.132	48.2437	86.9163	80.4818	71.8806	chr21	45192393	45196326	CSTB		Q76LA1	cystatin B (stefin B) [Source:HGNC Symbol;Acc:2482]	ENSG00000160213	1476	protein_coding	GO:0002020|GO:0004866|GO:0004869|GO:0005515|GO:0005730|GO:0005737|GO:0008344|GO:0010466|GO:0010951|GO:0042981	ENSG00000121552	-
ENSG00000115758	87.6388	16.5867	50.1771	51.4675	63.9166	51.2143	63.6384	59.5898	chr2	10580094	10588630	ODC1		C9JG30	ornithine decarboxylase 1 [Source:HGNC Symbol;Acc:8109]	ENSG00000115758	4953	protein_coding	GO:0001822|GO:0003824|GO:0004586|GO:0005575|GO:0005829|GO:0006521|GO:0006595|GO:0006596|GO:0008284|GO:0009446|GO:0009615|GO:0033387|GO:0034641|GO:0044281	ENSG00000142920|ENSG00000155096	-
ENSG00000232112	87.6287	69.4036	69.334	75.4554	71.4887	72.0625	62.9284	68.8265	chr3	48481667	48485616	TMA7			translation machinery associated 7 homolog (S. cerevisiae) [Source:HGNC Symbol;Acc:26932]	ENSG00000232112	51372	protein_coding			+
ENSG00000180921	87.0187	62.1369	66.6301	71.9286	62.7723	66.3585	65.286	64.8056	chr8	144806103	144815971	FAM83H		F4ZCG5	family with sequence similarity 83, member H [Source:HGNC Symbol;Acc:24797]	ENSG00000180921	286077	protein_coding	GO:0031214	ENSG00000101447|ENSG00000105523|ENSG00000125998|ENSG00000133477|ENSG00000147689|ENSG00000168143|ENSG00000188522	-
ENSG00000204389	86.8679	46.0896	43.0871	58.6815	77.4264	63.4782	57.2586	66.0544	chr6	31783291	31785723	HSPA1A		A8K5I0|E7EP94	heat shock 70kDa protein 1A [Source:HGNC Symbol;Acc:5232]	ENSG00000204389		protein_coding	GO:0000902|GO:0001618|GO:0005515|GO:0005524|GO:0005634|GO:0005737|GO:0005739|GO:0005783|GO:0005829|GO:0006402|GO:0006986|GO:0008180|GO:0008285|GO:0010467|GO:0016070|GO:0016071|GO:0016234|GO:0016235|GO:0016607|GO:0030308|GO:0030529|GO:0031625|GO:0042026|GO:0043066|GO:0044183|GO:0045648|GO:0047485|GO:0048471|GO:0051082|GO:0090084|GO:2001240	ENSG00000044574|ENSG00000109971|ENSG00000113013|ENSG00000126803|ENSG00000155304|ENSG00000173110|ENSG00000204388|ENSG00000204390	+
ENSG00000268193	86.6551	103.783	86.8442	92.4274	57.0695	80.7943	80.278	72.7139	chr19	19017822	19045206	AC002985.3				ENSG00000268193		protein_coding			-
ENSG00000099341	86.6458	78.5722	78.7906	81.3362	59.9284	75.0244	79.1914	71.3814	chr19	38865176	38874464	PSMD8		K7EJC1|K7EK21|K7ENY6|K7ERW6|R4GMR5	proteasome (prosome, macropain) 26S subunit, non-ATPase, 8 [Source:HGNC Symbol;Acc:9566]	ENSG00000099341	5714	protein_coding	GO:0000082|GO:0000209|GO:0000278|GO:0000502|GO:0002474|GO:0002479|GO:0005634|GO:0005654|GO:0005737|GO:0005829|GO:0005838|GO:0006508|GO:0006521|GO:0006915|GO:0006977|GO:0010467|GO:0016032|GO:0016070|GO:0016071|GO:0022624|GO:0031145|GO:0034641|GO:0042590|GO:0042981|GO:0043066|GO:0044281|GO:0051436|GO:0051437|GO:0051439		+
ENSG00000170043	86.3409	96.6521	71.7171	84.9034	59.3887	67.5685	58.4352	61.7975	chr17	7833663	7835441	TRAPPC1		I3L1R8|I3L3S0|I3L3V5	trafficking protein particle complex 1 [Source:HGNC Symbol;Acc:19894]	ENSG00000170043	58485	protein_coding	GO:0005515|GO:0005783|GO:0005794|GO:0005801|GO:0006810|GO:0006888|GO:0030008		-
ENSG00000167004	86.3036	51.7308	67.8561	68.6302	80.3269	65.3947	63.7444	69.822	chr15	44038590	44065477	PDIA3		F8WBS6|F8WBW5|G5EA52|H7BZJ3	protein disulfide isomerase family A, member 3 [Source:HGNC Symbol;Acc:4606]	ENSG00000167004	2923	protein_coding	GO:0002474|GO:0002479|GO:0003756|GO:0004197|GO:0004629|GO:0005515|GO:0005783|GO:0005788|GO:0006457|GO:0006606|GO:0006621|GO:0006662|GO:0007165|GO:0009055|GO:0009986|GO:0015035|GO:0016853|GO:0018279|GO:0042470|GO:0042590|GO:0043065|GO:0043687|GO:0044267|GO:0045454|GO:2001238	ENSG00000023318|ENSG00000139055|ENSG00000155660|ENSG00000166479|ENSG00000169340|ENSG00000185615|ENSG00000185624	+
ENSG00000188100	86.2014	276.552	186.821	183.191	12.8254	73.3515	47.3636	44.5135	chr10	88780063	88784487	FAM25A			family with sequence similarity 25, member A [Source:HGNC Symbol;Acc:23436]	ENSG00000188100		protein_coding		ENSG00000188279|ENSG00000189090|ENSG00000197910|ENSG00000231122	+
ENSG00000168374	86.1526	70.9383	76.683	77.9246	62.7786	67.6359	61.1822	63.8656	chr3	57557090	57583947	ARF4		C9J6P1|C9JAK5|C9JPM4|F8WDB3	ADP-ribosylation factor 4 [Source:HGNC Symbol;Acc:655]	ENSG00000168374	378	protein_coding	GO:0003924|GO:0004871|GO:0005515|GO:0005525|GO:0005622|GO:0005634|GO:0005737|GO:0005794|GO:0005886|GO:0006184|GO:0006886|GO:0007173|GO:0007186|GO:0007264|GO:0007420|GO:0015031|GO:0016192|GO:0019001|GO:0031683|GO:0048678	ENSG00000004059|ENSG00000113595|ENSG00000122644|ENSG00000134287|ENSG00000141748|ENSG00000143761|ENSG00000152213|ENSG00000162980|ENSG00000165527|ENSG00000165997|ENSG00000175906|ENSG00000179674|ENSG00000188042|ENSG00000272822	-
ENSG00000185825	85.9078	75.3075	73.4834	78.2329	66.2504	70.026	70.6105	68.9623	chrX	152965947	152990152	BCAP31		C9J0M4|C9JM14|C9JMD7|C9JQ75|C9JSP1	B-cell receptor-associated protein 31 [Source:HGNC Symbol;Acc:16695]	ENSG00000185825	10134	protein_coding	GO:0000139|GO:0002474|GO:0005102|GO:0005515|GO:0005783|GO:0005789|GO:0005811|GO:0005829|GO:0005886|GO:0005887|GO:0006886|GO:0006915|GO:0006921|GO:0006955|GO:0007204|GO:0007283|GO:0016021|GO:0016192|GO:0032471|GO:0033116|GO:0035584|GO:0043280|GO:0051561|GO:0071556|GO:2001244	ENSG00000075790	-
ENSG00000116717	85.9023	275.751	349.922	237.192	135.466	249.027	294.122	226.205	chr1	68150744	68154021	GADD45A			growth arrest and DNA-damage-inducible, alpha [Source:HGNC Symbol;Acc:4095]	ENSG00000116717	1647	protein_coding	GO:0000079|GO:0001047|GO:0005515|GO:0005634|GO:0006281|GO:0006469|GO:0006915|GO:0007050|GO:0007098|GO:0042770|GO:0051726|GO:0071260|GO:0071479|GO:2000379	ENSG00000099860|ENSG00000130222	+
ENSG00000142627	85.5854	44.8113	83.5559	71.3175	58.7808	70.402	80.8694	70.0174	chr1	16450832	16482582	EPHA2		Q8IZL0|Q96HF4	EPH receptor A2 [Source:HGNC Symbol;Acc:3386]	ENSG00000142627	1969	protein_coding	GO:0001501|GO:0001525|GO:0001568|GO:0001570|GO:0001649|GO:0004672|GO:0004713|GO:0004714|GO:0005003|GO:0005515|GO:0005524|GO:0005886|GO:0005887|GO:0005925|GO:0006468|GO:0007155|GO:0007169|GO:0007275|GO:0008630|GO:0010591|GO:0014028|GO:0016772|GO:0021915|GO:0030182|GO:0030216|GO:0030316|GO:0031256|GO:0031258|GO:0032587|GO:0032863|GO:0033598|GO:0033628|GO:0036342|GO:0043491|GO:0043535|GO:0045765|GO:…	ENSG00000044524|ENSG00000070886|ENSG00000080224|ENSG00000106123|ENSG00000116106|ENSG00000133216|ENSG00000135333|ENSG00000145242|ENSG00000146904|ENSG00000154928|ENSG00000182580|ENSG00000183317|ENSG00000196411	-
ENSG00000174307	85.5142	154.692	140.301	126.836	66.4439	123.503	103.747	97.8981	chr1	201434620	201438365	PHLDA3			pleckstrin homology-like domain, family A, member 3 [Source:HGNC Symbol;Acc:8934]	ENSG00000174307	23612	protein_coding	GO:0005546|GO:0005547|GO:0005737|GO:0005886|GO:0009653|GO:0010314|GO:0032266|GO:0042771|GO:0043065|GO:0043231|GO:0043325|GO:0051898|GO:0080025	ENSG00000139289|ENSG00000181649	-
ENSG00000169976	85.4665	67.3379	62.8289	71.8778	57.5537	71.8045	55.1332	61.4971	chr6	144416018	144416754	SF3B5			splicing factor 3b, subunit 5, 10kDa [Source:HGNC Symbol;Acc:21083]	ENSG00000169976	83443	protein_coding	GO:0000398|GO:0005634|GO:0005654|GO:0005689|GO:0008380|GO:0010467		-
ENSG00000127022	85.2908	59.3555	79.7281	74.7915	106.472	91.1801	90.8185	96.1569	chr5	179105629	179157926	CANX		B4DGP8|B4E2T8|D6RAQ8|D6RAU8|D6RB85|D6RD16|D6RDP7|D6RFL1|D6RFW4|D6RG29|D6RGY2|D6RHJ3|Q6ZP56	calnexin [Source:HGNC Symbol;Acc:1473]	ENSG00000127022	821	protein_coding	GO:0001948|GO:0002474|GO:0005509|GO:0005515|GO:0005737|GO:0005783|GO:0005788|GO:0005789|GO:0005840|GO:0006457|GO:0007568|GO:0009306|GO:0016021|GO:0018279|GO:0019886|GO:0030424|GO:0032839|GO:0034185|GO:0035255|GO:0042470|GO:0043025|GO:0043197|GO:0043234|GO:0043687|GO:0044267|GO:0048488|GO:0051082|GO:0061077|GO:0071556|GO:0072583	ENSG00000153132|ENSG00000179218|ENSG00000269058	+
ENSG00000140319	84.3699	107.125	100.828	97.4411	61.5467	82.1262	68.3102	70.6611	chr15	40327940	40331389	SRP14		H0YLA2|H0YLW0	signal recognition particle 14kDa (homologous Alu RNA binding protein) [Source:HGNC Symbol;Acc:11299]	ENSG00000140319	6727	protein_coding	GO:0003723|GO:0005737|GO:0005786|GO:0005829|GO:0006412|GO:0006613|GO:0006614|GO:0008312|GO:0010467|GO:0030942|GO:0042493|GO:0044267|GO:0045047|GO:0048500		-
ENSG00000176788	83.6065	91.6203	84.4319	86.5529	53.3473	65.0695	83.08	67.1656	chr5	17065707	17276943	BASP1			brain abundant, membrane attached signal protein 1 [Source:HGNC Symbol;Acc:957]	ENSG00000176788	10409	protein_coding	GO:0003714|GO:0005515|GO:0005634|GO:0005737|GO:0005856|GO:0005886|GO:0007356|GO:0008180|GO:0008406|GO:0016607|GO:0019904|GO:0030426|GO:0044212|GO:0045892|GO:0060231|GO:0060421|GO:0060539|GO:0072075|GO:0072112|GO:2001076		+
ENSG00000169714	83.5341	118.93	114.11	105.525	108.191	140.029	111.109	119.776	chr3	128888327	128902765	CNBP		B4DP17|D6RAT4|Q4JGY1|Q6T598	CCHC-type zinc finger, nucleic acid binding protein [Source:HGNC Symbol;Acc:13164]	ENSG00000169714	7555	protein_coding	GO:0003676|GO:0003697|GO:0003700|GO:0003727|GO:0005634|GO:0005783|GO:0005829|GO:0006351|GO:0006355|GO:0006695|GO:0008270|GO:0008284|GO:0045893|GO:0045944	ENSG00000187969	-
ENSG00000089597	83.4445	47.1734	53.5357	61.3845	92.495	66.5472	63.5152	74.1858	chr11	62392298	62414104	GANAB		E9PKU7|E9PNH1|E9PQ69|F5H6X6	glucosidase, alpha; neutral AB [Source:HGNC Symbol;Acc:4138]	ENSG00000089597	23193	protein_coding	GO:0003824|GO:0004553|GO:0005515|GO:0005788|GO:0005794|GO:0005975|GO:0006457|GO:0017177|GO:0018279|GO:0030246|GO:0033919|GO:0042470|GO:0043687|GO:0044267	ENSG00000090402|ENSG00000171298|ENSG00000214013|ENSG00000257335|ENSG00000257743	-
ENSG00000101255	83.2477	46.6937	91.1391	73.6935	116.422	130.71	125.26	124.131	chr20	361261	378203	TRIB3		B0QYQ2|J3KR25	tribbles pseudokinase 3 [Source:HGNC Symbol;Acc:16228]	ENSG00000101255	57761	protein_coding	GO:0003714|GO:0004672|GO:0004860|GO:0005515|GO:0005524|GO:0005634|GO:0005829|GO:0005886|GO:0006351|GO:0006468|GO:0006469|GO:0007173|GO:0008286|GO:0008543|GO:0010827|GO:0016772|GO:0019899|GO:0019901|GO:0031625|GO:0032092|GO:0032869|GO:0034976|GO:0038095|GO:0043405|GO:0044255|GO:0044281|GO:0045087|GO:0045599|GO:0045717|GO:0045892|GO:0048011|GO:0048015|GO:0051443|GO:0055106|GO:0070059	ENSG00000071575|ENSG00000142149|ENSG00000165304|ENSG00000173334|ENSG00000196182	+
ENSG00000089220	83.2362	76.2007	66.4902	75.309	54.7944	59.9834	66.8726	60.5501	chr12	118573663	118583389	PEBP1		D9IAI1	phosphatidylethanolamine binding protein 1 [Source:HGNC Symbol;Acc:8630]	ENSG00000089220	5037	protein_coding	GO:0004867|GO:0005515|GO:0005524|GO:0005737|GO:0008429|GO:0019899|GO:0019901	ENSG00000134020|ENSG00000204316	+
ENSG00000111843	83.1982	72.3733	85.656	80.4092	66.0653	80.8851	86.4798	77.8101	chr6	10723148	10731362	TMEM14C			transmembrane protein 14C [Source:HGNC Symbol;Acc:20952]	ENSG00000111843	51522	protein_coding	GO:0006783|GO:0016020|GO:0016021|GO:0031966	ENSG00000096092|ENSG00000137210	+
ENSG00000102007	83.1284	68.9496	72.874	74.984	126.348	112.294	90.3979	109.68	chrX	49028273	49031588	PLP2			proteolipid protein 2 (colonic epithelium-enriched) [Source:HGNC Symbol;Acc:9087]	ENSG00000102007	5355	protein_coding	GO:0005515|GO:0005783|GO:0005789|GO:0005886|GO:0006811|GO:0006935|GO:0015075|GO:0016020|GO:0016021|GO:0019221|GO:0019956|GO:0034220	ENSG00000140931|ENSG00000166091	+
ENSG00000125977	83.0019	71.3768	82.6182	78.999	104.28	99.9926	74.1731	92.8151	chr20	32676104	32700138	EIF2S2		Q6IBR8|Q96I16	eukaryotic translation initiation factor 2, subunit 2 beta, 38kDa [Source:HGNC Symbol;Acc:3266]	ENSG00000125977	8894	protein_coding	GO:0001701|GO:0002176|GO:0003723|GO:0003743|GO:0005515|GO:0005829|GO:0005850|GO:0006412|GO:0006413|GO:0008135|GO:0008584|GO:0010467|GO:0044267|GO:0046872		-
ENSG00000196562	82.5377	47.6234	61.4	63.8537	66.6429	44.9258	37.9531	49.8406	chr20	46285092	46415360	SULF2		B1AMP9|G3XAE6|Q5BKT1|Q6DKK3	sulfatase 2 [Source:HGNC Symbol;Acc:20392]	ENSG00000196562	55959	protein_coding	GO:0001822|GO:0002063|GO:0003094|GO:0003824|GO:0004065|GO:0005509|GO:0005615|GO:0005783|GO:0005794|GO:0005795|GO:0005886|GO:0008152|GO:0008449|GO:0008484|GO:0009986|GO:0010575|GO:0014846|GO:0030177|GO:0030201|GO:0032836|GO:0035860|GO:0040037|GO:0048706|GO:0051216|GO:0060348|GO:0060384	ENSG00000135677|ENSG00000137573	-
ENSG00000110092	82.4868	46.653	40.7801	56.64	39.8956	39.6131	41.338	40.2822	chr11	69455855	69469242	CCND1		F5H437|Q5MGB2|Q6FI00|Q9H014	cyclin D1 [Source:HGNC Symbol;Acc:1582]	ENSG00000110092	595	protein_coding	GO:0000079|GO:0000082|GO:0000278|GO:0000307|GO:0000320|GO:0001889|GO:0001934|GO:0004672|GO:0005515|GO:0005622|GO:0005634|GO:0005654|GO:0005737|GO:0005829|GO:0005923|GO:0006468|GO:0006974|GO:0007595|GO:0008284|GO:0010033|GO:0010039|GO:0010165|GO:0010243|GO:0014070|GO:0016020|GO:0016055|GO:0016301|GO:0016538|GO:0019899|GO:0019901|GO:0030178|GO:0030857|GO:0030968|GO:0031100|GO:0031571|GO:0032026|GO:…	ENSG00000105173|ENSG00000112576|ENSG00000118971|ENSG00000133101|ENSG00000134057|ENSG00000145386|ENSG00000147082|ENSG00000152669|ENSG00000157456|ENSG00000175305	+
ENSG00000084234	82.4451	56.5019	66.4053	68.4508	66.838	55.4487	61.384	61.2236	chr11	129939732	130014699	APLP2		E9PK76|E9PPD0|E9PQS3|E9PSC7|F5GZY0|F5H845|Q9UED0	amyloid beta (A4) precursor-like protein 2 [Source:HGNC Symbol;Acc:598]	ENSG00000084234	334	protein_coding	GO:0001967|GO:0003677|GO:0004867|GO:0005515|GO:0005634|GO:0005886|GO:0006878|GO:0007176|GO:0007186|GO:0007617|GO:0007626|GO:0008201|GO:0008203|GO:0009790|GO:0016021|GO:0030198|GO:0030900|GO:0030901|GO:0042802|GO:0043393|GO:0046914|GO:0050885	ENSG00000105290|ENSG00000142192	+
ENSG00000135624	82.1591	52.4739	56.4958	63.7096	66.8071	61.746	50.9036	59.8189	chr2	73460548	73480149	CCT7		B7Z1C9|F5GZK5|F8WAM2|F8WBP8	chaperonin containing TCP1, subunit 7 (eta) [Source:HGNC Symbol;Acc:1622]	ENSG00000135624	10574	protein_coding	GO:0002199|GO:0005515|GO:0005524|GO:0005737|GO:0005739|GO:0005829|GO:0005832|GO:0005874|GO:0006457|GO:0007339|GO:0042802|GO:0044267|GO:0044297|GO:0051082|GO:0051084		+
ENSG00000171603	81.8799	55.2521	53.0864	63.4062	72.1183	54.7848	59.8209	62.2413	chr1	9789084	9884584	CLSTN1		B4E3Q1|Q5SR54	calsyntenin 1 [Source:HGNC Symbol;Acc:17447]	ENSG00000171603	22883	protein_coding	GO:0000139|GO:0005509|GO:0005515|GO:0005576|GO:0005634|GO:0005789|GO:0005886|GO:0007156|GO:0016020|GO:0016021|GO:0030054|GO:0042995|GO:0045211	ENSG00000139182|ENSG00000158258	-
ENSG00000101367	81.5096	97.5446	86.9958	88.6833	73.3547	76.0237	55.6557	68.3447	chr20	31407699	31438211	MAPRE1			microtubule-associated protein, RP/EB family, member 1 [Source:HGNC Symbol;Acc:6890]	ENSG00000101367	22919	protein_coding	GO:0000086|GO:0000278|GO:0005515|GO:0005737|GO:0005794|GO:0005813|GO:0005819|GO:0005829|GO:0005874|GO:0005881|GO:0007067|GO:0008017|GO:0008022|GO:0008283|GO:0030981|GO:0031115|GO:0031253|GO:0035371|GO:0035372|GO:0042995|GO:0051010|GO:0051301	ENSG00000084764|ENSG00000166974	+
ENSG00000145592	81.437	40.9908	61.2481	61.2253	83.5245	74.7482	64.148	74.1403	chr5	40825364	40835437	RPL37		D6R9X9|D6RG19	ribosomal protein L37 [Source:HGNC Symbol;Acc:10347]	ENSG00000145592	6167	protein_coding	GO:0000184|GO:0003723|GO:0003735|GO:0005622|GO:0005829|GO:0005840|GO:0006412|GO:0006413|GO:0006414|GO:0006415|GO:0006614|GO:0010467|GO:0016032|GO:0016070|GO:0016071|GO:0019058|GO:0019083|GO:0019843|GO:0022625|GO:0044267|GO:0046872		-
ENSG00000272772	81.2909	91.1605	94.7156	89.0557	59.2689	71.59	77.4467	69.4352	chr5	133502861	133561762	CTD-2410N18.5		E5RI56	S-phase kinase-associated protein 1 [Source:UniProtKB/TrEMBL;Acc:E5RI56]	ENSG00000272772		protein_coding	GO:0006511	ENSG00000113558	-
ENSG00000101150	80.6788	52.4808	38.5849	57.2482	68.7482	63.5283	39.244	57.1735	chr20	62496596	62522898	TPD52L2		Q68E05|Q6FGS1	tumor protein D52-like 2 [Source:HGNC Symbol;Acc:12007]	ENSG00000101150	7165	protein_coding	GO:0005515|GO:0005737|GO:0042127|GO:0042803|GO:0048471	ENSG00000076554|ENSG00000111907|ENSG00000170777	+
ENSG00000115677	80.206	84.8796	84.565	83.2169	79.8438	90.4532	87.2885	85.8618	chr2	242166679	242256476	HDLBP		C9J5E5|C9JBS3|C9JE93|C9JEJ8|C9JES8|C9JHN6|C9JHS7|C9JHZ8|C9JIZ1|C9JK79|C9JKQ5|C9JMQ6|C9JQ82|C9JT62|C9JZI8|H7BZC3|H7C3D0|L8ECQ0|Q96CF6	high density lipoprotein binding protein [Source:HGNC Symbol;Acc:4857]	ENSG00000115677	3069	protein_coding	GO:0003723|GO:0005634|GO:0005737|GO:0005886|GO:0006869|GO:0008203|GO:0008289|GO:0034364	ENSG00000122870	-
ENSG00000142168	80.0995	98.3429	75.1308	84.5244	63.9247	70.5015	53.367	62.5977	chr21	33031935	33041244	SOD1		H7BYH4	superoxide dismutase 1, soluble [Source:HGNC Symbol;Acc:11179]	ENSG00000142168	6647	protein_coding	GO:0000187|GO:0000302|GO:0000303|GO:0001541|GO:0001819|GO:0001890|GO:0001895|GO:0001975|GO:0002262|GO:0002576|GO:0004784|GO:0005507|GO:0005515|GO:0005576|GO:0005615|GO:0005634|GO:0005737|GO:0005739|GO:0005759|GO:0005777|GO:0005829|GO:0005886|GO:0006302|GO:0006309|GO:0006749|GO:0006801|GO:0006879|GO:0006979|GO:0007283|GO:0007566|GO:0007568|GO:0007569|GO:0007596|GO:0007605|GO:0007626|GO:0008089|GO:…	ENSG00000109610|ENSG00000173992	+
ENSG00000111669	80.0105	70.255	57.8734	69.3797	58.5876	57.8869	46.2564	54.2436	chr12	6976283	6980112	TPI1			triosephosphate isomerase 1 [Source:HGNC Symbol;Acc:12009]	ENSG00000111669	7167	protein_coding	GO:0004807|GO:0005515|GO:0005829|GO:0005975|GO:0006006|GO:0006094|GO:0006096|GO:0006098|GO:0007275|GO:0008152|GO:0009790|GO:0016853|GO:0019682|GO:0044281		+
ENSG00000070831	79.9091	88.1383	84.5272	84.1915	75.8655	76.9274	63.8085	72.2005	chr1	22379120	22419437	CDC42		E7ETU3|Q5JYX0|Q9UJM0|Q9UJM1	cell division cycle 42 [Source:HGNC Symbol;Acc:1736]	ENSG00000070831	998	protein_coding	GO:0000139|GO:0001934|GO:0002040|GO:0003161|GO:0003334|GO:0003924|GO:0005515|GO:0005525|GO:0005622|GO:0005737|GO:0005815|GO:0005829|GO:0005886|GO:0006184|GO:0007015|GO:0007030|GO:0007088|GO:0007097|GO:0007163|GO:0007165|GO:0007173|GO:0007264|GO:0007411|GO:0007596|GO:0010628|GO:0010629|GO:0015031|GO:0016020|GO:0019901|GO:0030036|GO:0030141|GO:0030175|GO:0030225|GO:0030496|GO:0030742|GO:0031069|GO:…	ENSG00000008853|ENSG00000072422|ENSG00000104140|ENSG00000116574|ENSG00000119729|ENSG00000126785|ENSG00000128340|ENSG00000136238|ENSG00000168421|ENSG00000169750|ENSG00000177105	+
ENSG00000087494	79.8679	101.314	66.7387	82.6404	11.8803	25.8933	40.9437	26.2391	chr12	28111017	28125638	PTHLH		F5GZD9|F5H485|Q53XY9	parathyroid hormone-like hormone [Source:HGNC Symbol;Acc:9607]	ENSG00000087494	5744	protein_coding	GO:0001501|GO:0001958|GO:0002076|GO:0005179|GO:0005576|GO:0005615|GO:0005622|GO:0005634|GO:0005737|GO:0005794|GO:0007189|GO:0007267|GO:0007492|GO:0007565|GO:0008284|GO:0008285|GO:0008544|GO:0010468|GO:0016485|GO:0030819|GO:0030855|GO:0032330|GO:0032331|GO:0043129|GO:0043433|GO:0046058|GO:0048286|GO:0051428|GO:0060649|GO:0060659		-
ENSG00000165280	79.8509	43.4208	38.7247	53.9988	43.374	36.2687	32.4581	37.3669	chr9	35056061	35073246	VCP		C9IZA5|C9JUP7|Q0IIN5|Q96IF9|Q9NTC4	valosin containing protein [Source:HGNC Symbol;Acc:12666]	ENSG00000165280	7415	protein_coding	GO:0000166|GO:0000502|GO:0005102|GO:0005515|GO:0005524|GO:0005634|GO:0005737|GO:0005783|GO:0005829|GO:0006200|GO:0006281|GO:0006302|GO:0006310|GO:0006511|GO:0006888|GO:0006919|GO:0006974|GO:0008289|GO:0009378|GO:0016567|GO:0016787|GO:0016887|GO:0017111|GO:0018279|GO:0019903|GO:0019904|GO:0019985|GO:0030433|GO:0030968|GO:0030970|GO:0031334|GO:0031593|GO:0032403|GO:0032436|GO:0035861|GO:0042802|GO:…		-
ENSG00000124466	79.5751	155.679	114.874	116.709	59.1164	72.7568	66.2092	66.0275	chr19	43964939	43969812	LYPD3		B2RBR3	LY6/PLAUR domain containing 3 [Source:HGNC Symbol;Acc:24880]	ENSG00000124466	27076	protein_coding	GO:0006928|GO:0007160|GO:0016020|GO:0016021|GO:0043236|GO:0046658		-
ENSG00000157227	79.4171	75.8349	99.2084	84.8201	84.1141	83.6808	87.079	84.958	chr14	23305766	23318236	MMP14		F8VP90|F8W1B7	matrix metallopeptidase 14 (membrane-inserted) [Source:HGNC Symbol;Acc:7160]	ENSG00000157227	4323	protein_coding	GO:0001503|GO:0001525|GO:0001541|GO:0001666|GO:0001935|GO:0003700|GO:0004222|GO:0005178|GO:0005509|GO:0005515|GO:0005737|GO:0005796|GO:0005886|GO:0005887|GO:0006355|GO:0006508|GO:0006979|GO:0008237|GO:0008270|GO:0008584|GO:0009612|GO:0009725|GO:0010952|GO:0014070|GO:0016477|GO:0016504|GO:0022617|GO:0030198|GO:0030307|GO:0030324|GO:0030335|GO:0030574|GO:0031012|GO:0031638|GO:0042470|GO:0043615|GO:…	ENSG00000008516|ENSG00000099953|ENSG00000102996|ENSG00000118113|ENSG00000125966|ENSG00000137673|ENSG00000137674|ENSG00000137675|ENSG00000137745|ENSG00000149968|ENSG00000156103|ENSG00000166670|ENSG00000196611|ENSG00000198598	+
ENSG00000270617	79.4109	85.5798	76.7809	80.5905	66.8758	83.2525	81.6005	77.243	chr7	43906157	43946188	URGCP-MRPS24		S4R325	URGCP-MRPS24 readthrough [Source:HGNC Symbol;Acc:49188]	ENSG00000270617	100534592	protein_coding			-
ENSG00000146648	79.4001	44.5629	70.2743	64.7458	119.516	94.562	124.836	112.971	chr7	55086714	55324313	EGFR		A7VN06|C9JYS6|E9PFD7|F1JTL6|G9MC81|I3WA72|I3WA73|Q504U8|Q75MF2|Q8WZA5|Q9H3C8|Q9H3D0	epidermal growth factor receptor [Source:HGNC Symbol;Acc:3236]	ENSG00000146648	1956	protein_coding	GO:0000139|GO:0000165|GO:0000186|GO:0000902|GO:0001503|GO:0001889|GO:0001892|GO:0001934|GO:0001942|GO:0001948|GO:0003682|GO:0003690|GO:0004672|GO:0004709|GO:0004713|GO:0004714|GO:0004716|GO:0004871|GO:0004888|GO:0005006|GO:0005102|GO:0005178|GO:0005515|GO:0005524|GO:0005615|GO:0005622|GO:0005634|GO:0005737|GO:0005768|GO:0005789|GO:0005886|GO:0005976|GO:0006412|GO:0006468|GO:0006950|GO:0006970|GO:…	ENSG00000061938|ENSG00000065361|ENSG00000096968|ENSG00000105397|ENSG00000105639|ENSG00000115085|ENSG00000120899|ENSG00000141736|ENSG00000162434|ENSG00000165025|ENSG00000169398|ENSG00000174292|ENSG00000178568	+
ENSG00000196743	79.382	99.8737	82.908	87.3879	60.0409	65.0767	57.7984	60.972	chr5	150591711	150650001	GM2A		E5RJD0	GM2 ganglioside activator [Source:HGNC Symbol;Acc:4367]	ENSG00000196743	2760	protein_coding	GO:0001573|GO:0004563|GO:0005319|GO:0005730|GO:0005737|GO:0005739|GO:0005764|GO:0006665|GO:0006687|GO:0006689|GO:0006869|GO:0007611|GO:0008047|GO:0009313|GO:0009898|GO:0016004|GO:0019377|GO:0019915|GO:0030149|GO:0030290|GO:0043085|GO:0043202|GO:0043231|GO:0044281|GO:0045179|GO:0050877|GO:0050885|GO:0051345		+
ENSG00000117595	79.1083	193.901	158.514	143.841	111.718	143.97	128.659	128.115	chr1	209959036	209979465	IRF6		B1AJU4|G0Z349	interferon regulatory factor 6 [Source:HGNC Symbol;Acc:6121]	ENSG00000117595	3664	protein_coding	GO:0000975|GO:0003677|GO:0003700|GO:0005515|GO:0005634|GO:0005737|GO:0005829|GO:0006351|GO:0006355|GO:0007050|GO:0008285|GO:0019221|GO:0030216|GO:0043588|GO:0043616|GO:0045893|GO:0048468|GO:0060333|GO:0060337|GO:0060644	ENSG00000125347|ENSG00000126456|ENSG00000128604|ENSG00000137265|ENSG00000140968|ENSG00000168310|ENSG00000185507|ENSG00000213928	-
ENSG00000196419	79.0483	68.6911	61.4541	69.7312	82.8289	67.059	54.6881	68.192	chr22	42017123	42060044	XRCC6		B1AHC8|B1AHC9|F5H1I8	X-ray repair complementing defective repair in Chinese hamster cells 6 [Source:HGNC Symbol;Acc:4055]	ENSG00000196419	2547	protein_coding	GO:0000723|GO:0000783|GO:0003676|GO:0003677|GO:0003684|GO:0003690|GO:0003691|GO:0004003|GO:0005515|GO:0005524|GO:0005634|GO:0005654|GO:0005667|GO:0005730|GO:0005737|GO:0005829|GO:0006266|GO:0006281|GO:0006302|GO:0006303|GO:0006351|GO:0006974|GO:0007420|GO:0008022|GO:0010212|GO:0016020|GO:0016032|GO:0032481|GO:0033151|GO:0042162|GO:0043234|GO:0043564|GO:0044212|GO:0045087|GO:0045892|GO:0045893|GO:…		+
ENSG00000159346	79.0189	132.331	120.31	110.553	72.0574	100.874	106.071	93.0006	chr1	202909951	202927700	ADIPOR1		C9J0W7|C9JNM5|F8W782	adiponectin receptor 1 [Source:HGNC Symbol;Acc:24040]	ENSG00000159346	51094	protein_coding	GO:0004872|GO:0005515|GO:0005886|GO:0009755|GO:0016021|GO:0019395|GO:0019901|GO:0030308|GO:0033210|GO:0033211|GO:0042562|GO:0042802|GO:0046427|GO:0046628|GO:0046982	ENSG00000006831|ENSG00000162073|ENSG00000163291	-
ENSG00000197879	78.9076	50.4423	55.8229	61.7243	59.2264	61.7567	85.7542	68.9124	chr17	1367392	1396106	MYO1C		F5H6E2|I3L168|I3L204|I3L3F5|I3L3Y6|I3L4D4|I3L501	myosin IC [Source:HGNC Symbol;Acc:7597]	ENSG00000197879	4641	protein_coding	GO:0003774|GO:0003779|GO:0005102|GO:0005515|GO:0005516|GO:0005524|GO:0005634|GO:0005643|GO:0005654|GO:0005730|GO:0005737|GO:0005829|GO:0005886|GO:0005902|GO:0005903|GO:0006605|GO:0006612|GO:0006810|GO:0008022|GO:0009925|GO:0016020|GO:0016328|GO:0016459|GO:0016461|GO:0030335|GO:0031941|GO:0032420|GO:0038089|GO:0038096|GO:0045087|GO:0045121|GO:0045160|GO:0051028|GO:0060171|GO:0070062|GO:0090314|GO:…	ENSG00000091536|ENSG00000128641|ENSG00000136286|ENSG00000142347|ENSG00000157483|ENSG00000166866|ENSG00000174527|ENSG00000176658|ENSG00000266714	-
ENSG00000135821	78.841	21.2304	31.7404	43.9373	61.3227	44.4641	31.0962	45.6276	chr1	182350839	182361341	GLUL		A8YXX4|B4DWM6	glutamate-ammonia ligase [Source:HGNC Symbol;Acc:4341]	ENSG00000135821	2752	protein_coding	GO:0000287|GO:0001504|GO:0004351|GO:0004356|GO:0005515|GO:0005524|GO:0005622|GO:0005737|GO:0005739|GO:0005791|GO:0005829|GO:0006536|GO:0006538|GO:0006542|GO:0006807|GO:0007268|GO:0008283|GO:0008652|GO:0009749|GO:0016595|GO:0030145|GO:0032024|GO:0034641|GO:0042802|GO:0042995|GO:0043005|GO:0043204|GO:0043231|GO:0043234|GO:0043679|GO:0044281|GO:0045503|GO:0050679|GO:0051260|GO:0051968		-
ENSG00000164405	78.8046	73.9743	65.5432	72.774	51.9382	63.5637	56.8662	57.456	chr5	132202252	132203723	UQCRQ			ubiquinol-cytochrome c reductase, complex III subunit VII, 9.5kDa [Source:HGNC Symbol;Acc:29594]	ENSG00000164405	27089	protein_coding	GO:0005739|GO:0005743|GO:0008121|GO:0021539|GO:0021548|GO:0021680|GO:0021766|GO:0021794|GO:0021854|GO:0021860|GO:0022904|GO:0030901|GO:0044237|GO:0044281|GO:0070469		+
ENSG00000174564	78.3782	85.1345	78.5325	80.6817	125.709	96.8958	77.6129	100.073	chr3	136665072	136729927	IL20RB		F8WAV8|F8WC67|H7C5S5|Q8IYY5	interleukin 20 receptor beta [Source:HGNC Symbol;Acc:6004]	ENSG00000174564	53833	protein_coding	GO:0001808|GO:0002437|GO:0002765|GO:0005515|GO:0016021|GO:0032689|GO:0032703|GO:0032733|GO:0032753|GO:0042015|GO:0042130|GO:0048873|GO:0050863		+
ENSG00000202198	77.7898	202.924	175.028	151.914	174.851	183.07	733.099	363.673	chr6	52860418	52860748	RN7SK			RNA, 7SK small nuclear [Source:HGNC Symbol;Acc:10037]	ENSG00000202198		misc_RNA		ENSG00000199197|ENSG00000199218|ENSG00000199319|ENSG00000199420|ENSG00000199475|ENSG00000199622|ENSG00000199640|ENSG00000199683|ENSG00000199691|ENSG00000199719|ENSG00000199730|ENSG00000199831|ENSG00000199876|ENSG00000199878|ENSG00000199883|ENSG00000199940|ENSG00000199975|ENSG00000200047|ENSG00000200057|ENSG00000200091|ENSG00000200131|ENSG00000200151|ENSG00000200161|ENSG00000200198|ENSG00000200243…	+
ENSG00000089356	77.6442	122.097	108.896	102.879	70.9802	91.1646	92.6574	84.9341	chr19	35606732	35615228	FXYD3		S4R3M2|S4R445	FXYD domain containing ion transport regulator 3 [Source:HGNC Symbol;Acc:4027]	ENSG00000089356	5349	protein_coding	GO:0005216|GO:0005254|GO:0005515|GO:0005789|GO:0005886|GO:0005887|GO:0006811|GO:0006821|GO:0016020|GO:0034220|GO:0034707|GO:0050790|GO:0051117|GO:0055085	ENSG00000150201	+
ENSG00000172354	77.5299	65.9949	69.7171	71.0806	53.8497	69.4222	71.4336	64.9018	chr7	100271154	100276797	GNB2		B3KPU1|C9JIS1|C9JXA5|C9JZN1|E7EP32|Q6FHM2	guanine nucleotide binding protein (G protein), beta polypeptide 2 [Source:HGNC Symbol;Acc:4398]	ENSG00000172354	2783	protein_coding	GO:0003924|GO:0004871|GO:0005246|GO:0005515|GO:0005886|GO:0006112|GO:0006184|GO:0007186|GO:0007268|GO:0043234|GO:0044281|GO:0044297|GO:0048471|GO:0051020|GO:0071377	ENSG00000069966|ENSG00000078369|ENSG00000085433|ENSG00000111664|ENSG00000114450	+
ENSG00000115053	77.5122	52.2363	60.6266	63.4583	94.3842	83.3673	64.3635	80.705	chr2	232318242	232348352	NCL		B3KM80|C9J1H7|C9JLB1|C9JWL1|C9JYW2|H7BY16	nucleolin [Source:HGNC Symbol;Acc:7667]	ENSG00000115053	4691	protein_coding	GO:0000166|GO:0001525|GO:0003676|GO:0003723|GO:0005488|GO:0005515|GO:0005634|GO:0005654|GO:0005730|GO:0005938|GO:0008022|GO:0030529|GO:0042162|GO:0042802		-
ENSG00000104904	77.4635	81.4204	66.4799	75.1213	58.36	69.6208	59.8086	62.5965	chr19	2269485	2273487	OAZ1		J3QQY4|J9JID2|K7ERW1|Q2M222	ornithine decarboxylase antizyme 1 [Source:HGNC Symbol;Acc:8095]	ENSG00000104904	4946	protein_coding	GO:0004857|GO:0005515|GO:0005829|GO:0006521|GO:0006596|GO:0008073|GO:0034641|GO:0044281	ENSG00000143450|ENSG00000180304	+
ENSG00000169509	77.3356	161.408	158.952	132.565	14.488	66.9719	69.1433	50.2011	chr1	152486978	152488486	CRCT1			cysteine-rich C-terminal 1 [Source:HGNC Symbol;Acc:29875]	ENSG00000169509	54544	protein_coding			+
ENSG00000164924	77.2844	153.48	123.643	118.136	94.2944	104.577	97.8167	98.8959	chr8	101928753	101965616	YWHAZ		B0AZS6|B7Z2E6|D0PNI1|E5RGE1|E5RIR4|E7ESK7|E7EVZ2|E7EX29|E9PD24|H0YB80|Q2F831|Q6LD62	tyrosine 3-monooxygenase/tryptophan 5-monooxygenase activation protein, zeta polypeptide [Source:HGNC Symbol;Acc:12855]	ENSG00000164924	7534	protein_coding	GO:0002553|GO:0005515|GO:0005634|GO:0005654|GO:0005737|GO:0005739|GO:0005829|GO:0006605|GO:0006626|GO:0006915|GO:0007165|GO:0007596|GO:0008134|GO:0010467|GO:0010941|GO:0014069|GO:0016070|GO:0016071|GO:0016301|GO:0019901|GO:0019904|GO:0030168|GO:0030659|GO:0031252|GO:0032403|GO:0042470|GO:0042493|GO:0042802|GO:0043066|GO:0043234|GO:0048471|GO:0070062|GO:0097193|GO:1900740	ENSG00000108953|ENSG00000128245|ENSG00000134308|ENSG00000166913|ENSG00000170027|ENSG00000175793	-
ENSG00000111775	77.2008	99.1417	86.209	87.5172	73.8241	78.4881	77.4485	76.5869	chr12	120875893	120878545	COX6A1		H6SG15|Q9UEG9	cytochrome c oxidase subunit VIa polypeptide 1 [Source:HGNC Symbol;Acc:2277]	ENSG00000111775	1337	protein_coding	GO:0004129|GO:0005743|GO:0005751|GO:0006091|GO:0022904|GO:0044237|GO:0044281	ENSG00000156885|ENSG00000226976	+
ENSG00000110321	77.0676	69.1693	68.6409	71.626	77.0749	70.8245	67.2958	71.7317	chr11	10818597	10830657	EIF4G2		B4DZF2|D3DQV9|E9PKF8|H0Y3P2|H0YCF8|H0YCH5|H0YD77|H0YD99|H0YDC0|H0YE22|H0YE44|H0YE87|H0YEC5|H0YEI7|H0YEN8|Q2TU89|Q59G42	eukaryotic translation initiation factor 4 gamma, 2 [Source:HGNC Symbol;Acc:3297]	ENSG00000110321	1982	protein_coding	GO:0003677|GO:0003723|GO:0003743|GO:0005488|GO:0005515|GO:0005737|GO:0005829|GO:0006446|GO:0007050|GO:0008135|GO:0008219|GO:0016070|GO:0016281|GO:0019221	ENSG00000075151|ENSG00000114867	-
ENSG00000163931	76.8842	38.438	55.0703	56.7975	58.9524	62.9654	61.5885	61.1688	chr3	53258723	53290068	TKT		B3KPZ8|B4E022|E9PFF2|F8W888|F8WAX4	transketolase [Source:HGNC Symbol;Acc:11834]	ENSG00000163931	7086	protein_coding	GO:0003824|GO:0004802|GO:0005634|GO:0005777|GO:0005829|GO:0005975|GO:0005999|GO:0006098|GO:0006112|GO:0008152|GO:0009052|GO:0016624|GO:0040008|GO:0042803|GO:0044281|GO:0046166|GO:0046872|GO:0048037	ENSG00000007350|ENSG00000151005	-
ENSG00000130985	76.8393	67.3108	61.9736	68.7079	54.3164	53.4005	56.7462	54.821	chrX	47050260	47074527	UBA1		B4DDE4|Q5JRR6|Q5JRR9|Q5JRS0|Q5JRS1|Q5JRS2|Q5JRS3|Q712V1	ubiquitin-like modifier activating enzyme 1 [Source:HGNC Symbol;Acc:12469]	ENSG00000130985	7317	protein_coding	GO:0003824|GO:0005515|GO:0005524|GO:0006464|GO:0008219|GO:0008641|GO:0016567|GO:0016874	ENSG00000033178|ENSG00000182179	+
ENSG00000100804	76.484	62.6945	64.818	67.9989	55.9866	53.0305	51.4641	53.4937	chr14	23485752	23504439	PSMB5		G3V3K3|G8JLC2	proteasome (prosome, macropain) subunit, beta type, 5 [Source:HGNC Symbol;Acc:9542]	ENSG00000100804	5693	protein_coding	GO:0000082|GO:0000209|GO:0000278|GO:0000502|GO:0002474|GO:0002479|GO:0004298|GO:0005515|GO:0005654|GO:0005829|GO:0005839|GO:0006521|GO:0006915|GO:0006977|GO:0006979|GO:0008233|GO:0010467|GO:0016032|GO:0016070|GO:0016071|GO:0019048|GO:0031145|GO:0034641|GO:0042590|GO:0042981|GO:0043066|GO:0043161|GO:0044281|GO:0051436|GO:0051437|GO:0051439|GO:0051603	ENSG00000204264|ENSG00000222028	-
ENSG00000066322	76.2606	48.4112	61.1615	61.9444	48.7754	52.381	52.0387	51.065	chr1	43829068	43833696	ELOVL1			ELOVL fatty acid elongase 1 [Source:HGNC Symbol;Acc:14418]	ENSG00000066322	64834	protein_coding	GO:0005515|GO:0005783|GO:0005789|GO:0009922|GO:0016021|GO:0019367|GO:0019432|GO:0030148|GO:0030176|GO:0034625|GO:0035338|GO:0042761|GO:0044255|GO:0044281	ENSG00000012660|ENSG00000118402|ENSG00000119915|ENSG00000164181|ENSG00000170522|ENSG00000197977	-
ENSG00000085063	76.0554	78.5659	70.188	74.9364	37.2189	45.0319	40.9906	41.0804	chr11	33719807	33757991	CD59		E9PI80|E9PNW4|E9PR17|Q6FHM9	CD59 molecule, complement regulatory protein [Source:HGNC Symbol;Acc:1689]	ENSG00000085063	966	protein_coding	GO:0001775|GO:0001848|GO:0001971|GO:0005515|GO:0005576|GO:0005615|GO:0005886|GO:0007166|GO:0007596|GO:0009986|GO:0016020|GO:0030449|GO:0031362|GO:0042102|GO:0042383|GO:0043066|GO:0043218|GO:0045087		-
ENSG00000099875	75.8415	77.0802	78.2483	77.0567	101.045	115.68	109.915	108.88	chr19	2037470	2051243	MKNK2		A4CYL7|B3KS07|B4DEQ4|K7EIN7|K7EK27|K7ELG3|K7ELN0|K7EMP5|Q9NT28|Q9NV89	MAP kinase interacting serine/threonine kinase 2 [Source:HGNC Symbol;Acc:7111]	ENSG00000099875	2872	protein_coding	GO:0004672|GO:0004674|GO:0004713|GO:0005515|GO:0005524|GO:0005737|GO:0006417|GO:0006468|GO:0006915|GO:0007166|GO:0007243|GO:0009103|GO:0016020|GO:0016605|GO:0016772|GO:0016773|GO:0030097|GO:0046872|GO:0071243|GO:0097192	ENSG00000071242|ENSG00000072133|ENSG00000079277|ENSG00000089022|ENSG00000100784|ENSG00000114738|ENSG00000117676|ENSG00000162302|ENSG00000162889|ENSG00000177189	-
ENSG00000173915	75.5944	76.2325	72.5011	74.776	57.8497	70.5378	55.9106	61.4327	chr10	105148798	105156223	USMG5			up-regulated during skeletal muscle growth 5 homolog (mouse) [Source:HGNC Symbol;Acc:30889]	ENSG00000173915	84833	protein_coding	GO:0005739|GO:0005743|GO:0005753|GO:0016021		-
ENSG00000234741	75.5499	34.6821	63.6018	57.9446	141.475	116.263	93.73	117.156	chr1	173833038	173838020	GAS5			growth arrest-specific 5 (non-protein coding) [Source:HGNC Symbol;Acc:16355]	ENSG00000234741		processed_transcript			-
ENSG00000166913	75.2913	68.3575	64.4209	69.3566	46.2189	40.3118	30.3012	38.944	chr20	43514317	43537173	YWHAB		Q4VY19|Q4VY20|Q59EQ2	tyrosine 3-monooxygenase/tryptophan 5-monooxygenase activation protein, beta polypeptide [Source:HGNC Symbol;Acc:12849]	ENSG00000166913	7529	protein_coding	GO:0000165|GO:0000186|GO:0003714|GO:0005515|GO:0005634|GO:0005737|GO:0005829|GO:0006605|GO:0006915|GO:0007173|GO:0007264|GO:0007265|GO:0007411|GO:0008022|GO:0008286|GO:0008543|GO:0010467|GO:0016070|GO:0016071|GO:0017053|GO:0019899|GO:0019904|GO:0030659|GO:0032403|GO:0035308|GO:0035329|GO:0038095|GO:0042470|GO:0042826|GO:0043085|GO:0043234|GO:0045087|GO:0045892|GO:0048011|GO:0048471|GO:0050815|GO:…	ENSG00000108953|ENSG00000128245|ENSG00000134308|ENSG00000164924|ENSG00000170027|ENSG00000175793	+
ENSG00000019549	75.1743	40.0086	64.1366	59.7732	53.733	56.6521	53.1734	54.5195	chr8	49830249	49834299	SNAI2			snail family zinc finger 2 [Source:HGNC Symbol;Acc:11094]	ENSG00000019549	6591	protein_coding	GO:0000122|GO:0000790|GO:0001078|GO:0001649|GO:0001837|GO:0003198|GO:0003273|GO:0003682|GO:0003705|GO:0005515|GO:0005634|GO:0005737|GO:0006933|GO:0007219|GO:0007605|GO:0009314|GO:0009790|GO:0010839|GO:0010957|GO:0014032|GO:0016477|GO:0030335|GO:0032331|GO:0032642|GO:0033629|GO:0035066|GO:0035414|GO:0035921|GO:0043066|GO:0043473|GO:0043518|GO:0043565|GO:0044344|GO:0045600|GO:0045667|GO:0046872|GO:…	ENSG00000124216|ENSG00000170616|ENSG00000185669|ENSG00000215397	-
ENSG00000125835	75.0204	71.4171	81.4275	75.955	60.7061	66.8514	59.4898	62.3491	chr20	2442280	2451499	SNRPB		A8MT02|Q66K91|S4R3P3	small nuclear ribonucleoprotein polypeptides B and B1 [Source:HGNC Symbol;Acc:11153]	ENSG00000125835	6628	protein_coding	GO:0000387|GO:0000398|GO:0005515|GO:0005634|GO:0005654|GO:0005681|GO:0005683|GO:0005689|GO:0005737|GO:0005829|GO:0006366|GO:0006369|GO:0008334|GO:0008380|GO:0010467|GO:0016070|GO:0030532|GO:0031124|GO:0034660|GO:0071013|GO:0071204|GO:0071208	ENSG00000128739	-
ENSG00000161970	74.9762	43.1935	56.2406	58.1368	75.3403	74.0685	69.1033	72.8373	chr17	8280838	8286531	RPL26		J3KS10|J3KSS0|J3KTJ8|J3QQV1|J3QRI7	ribosomal protein L26 [Source:HGNC Symbol;Acc:10327]	ENSG00000161970	6154	protein_coding	GO:0000184|GO:0003723|GO:0003735|GO:0005515|GO:0005829|GO:0006364|GO:0006412|GO:0006413|GO:0006414|GO:0006415|GO:0006614|GO:0010467|GO:0015934|GO:0016032|GO:0016070|GO:0016071|GO:0019058|GO:0019083|GO:0022625|GO:0042273|GO:0044267	ENSG00000037241|ENSG00000263809	-
ENSG00000253368	74.9739	75.9199	65.18	72.0246	47.0847	60.3595	64.9935	57.4792	chr1	27320198	27327389	TRNP1			TMF1-regulated nuclear protein 1 [Source:HGNC Symbol;Acc:34348]	ENSG00000253368	388610	protein_coding	GO:0003677|GO:0005515|GO:0005634|GO:0005719|GO:0006351|GO:0006355|GO:0007049|GO:0021696|GO:0042127|GO:0051726|GO:0061351		+
ENSG00000159335	74.9072	36.9484	49.1029	53.6529	100.474	86.7787	65.5611	84.2713	chr12	6874682	6880116	PTMS		F5GXR3|F5H7R9	parathymosin [Source:HGNC Symbol;Acc:9629]	ENSG00000159335	5763	protein_coding	GO:0005634|GO:0006260		+
ENSG00000129194	74.9043	49.5504	55.0992	59.8513	43.4232	46.7183	47.8494	45.997	chr17	7491496	7493488	SOX15		B4DWU7	SRY (sex determining region Y)-box 15 [Source:HGNC Symbol;Acc:11196]	ENSG00000129194	6665	protein_coding	GO:0000122|GO:0003677|GO:0003682|GO:0003700|GO:0005515|GO:0005634|GO:0005737|GO:0006325|GO:0006355|GO:0006357|GO:0008584|GO:0014718|GO:0030154|GO:0043403|GO:0045843|GO:0045944|GO:0048627|GO:0070318|GO:2000288	ENSG00000005513|ENSG00000100146|ENSG00000110693|ENSG00000124766|ENSG00000125285|ENSG00000125398|ENSG00000134532|ENSG00000134595|ENSG00000143842|ENSG00000164736|ENSG00000168875|ENSG00000171056|ENSG00000176887|ENSG00000177732|ENSG00000181449|ENSG00000182968|ENSG00000184895|ENSG00000203883|ENSG00000258724	-
ENSG00000148834	74.7991	75.3924	79.3884	76.5267	42.0706	57.2622	55.93	51.7543	chr10	105995114	106027217	GSTO1		Q5TA01|Q5TA02	glutathione S-transferase omega 1 [Source:HGNC Symbol;Acc:13312]	ENSG00000148834	9446	protein_coding	GO:0004364|GO:0005515|GO:0005737|GO:0005829|GO:0006805|GO:0010880|GO:0010881|GO:0014810|GO:0016491|GO:0019852|GO:0042178|GO:0044281|GO:0045174|GO:0050610|GO:0060315|GO:0060316|GO:0071243|GO:1901687	ENSG00000065621	+
ENSG00000123562	74.7111	70.6786	68.0927	71.1608	68.007	61.1203	47.9827	59.0367	chrX	102930424	102943086	MORF4L2		B3KWX6|B4DXQ8|Q5JXX1|Q5JXX2|Q5JXX3|Q5JXX4|Q5JXX6	mortality factor 4 like 2 [Source:HGNC Symbol;Acc:16849]	ENSG00000123562	9643	protein_coding	GO:0001558|GO:0005515|GO:0005634|GO:0005730|GO:0006281|GO:0006351|GO:0016568|GO:0045944|GO:0051155	ENSG00000185787	-
ENSG00000149428	74.6205	34.8814	51.2181	53.5733	75.3748	60.6006	54.4736	63.483	chr11	118914900	118927913	HYOU1		B7Z909|E9PJ21|E9PL22|J3KSJ2|J3KSR2|J3KT27|J3KTF1|J3QL06|J3QLE9|J3QQH7	hypoxia up-regulated 1 [Source:HGNC Symbol;Acc:16931]	ENSG00000149428	10525	protein_coding	GO:0000902|GO:0002931|GO:0005524|GO:0005576|GO:0005783|GO:0005788|GO:0006950|GO:0006987|GO:0030968|GO:0044267|GO:0071682	ENSG00000120694|ENSG00000164070|ENSG00000170606	-
ENSG00000183087	74.5438	44.4047	41.4913	53.48	34.2155	39.2082	40.0606	37.8281	chr13	114523522	114567046	GAS6		B4DZY7|J3KP07	growth arrest-specific 6 [Source:HGNC Symbol;Acc:4168]	ENSG00000183087	2621	protein_coding	GO:0001764|GO:0001786|GO:0001934|GO:0001961|GO:0002576|GO:0003104|GO:0005102|GO:0005245|GO:0005509|GO:0005515|GO:0005576|GO:0005615|GO:0005622|GO:0005737|GO:0005788|GO:0005796|GO:0006468|GO:0006508|GO:0006909|GO:0007050|GO:0007155|GO:0007165|GO:0007167|GO:0007596|GO:0008283|GO:0009267|GO:0010628|GO:0010804|GO:0010934|GO:0016477|GO:0017187|GO:0018105|GO:0019064|GO:0019079|GO:0030168|GO:0030296|GO:…	ENSG00000129214|ENSG00000184500	-
ENSG00000264772	74.4996	69.7099	75.1723	73.1273	70.1354	74.9156	57.826	67.6257	chr17	7476144	7485342	SNORA67			small nucleolar RNA, H/ACA box 67 [Source:HGNC Symbol;Acc:10224]	ENSG00000264772		processed_transcript			+
ENSG00000124767	74.4715	76.2606	73.4673	74.7331	42.6356	47.3705	53.9273	47.9778	chr6	38643701	38670917	GLO1			glyoxalase I [Source:HGNC Symbol;Acc:4323]	ENSG00000124767	2739	protein_coding	GO:0004462|GO:0005737|GO:0005975|GO:0006357|GO:0006749|GO:0009438|GO:0043066|GO:0046872		-
ENSG00000175166	74.3478	44.7505	51.1706	56.7563	34.2858	35.3211	40.9606	36.8558	chr3	184016497	184026842	PSMD2		C9JPC0|E7EW34|E9PCS3|F8WBS8|Q9NSM5	proteasome (prosome, macropain) 26S subunit, non-ATPase, 2 [Source:HGNC Symbol;Acc:9559]	ENSG00000175166	5708	protein_coding	GO:0000082|GO:0000209|GO:0000278|GO:0000502|GO:0002474|GO:0002479|GO:0005488|GO:0005515|GO:0005654|GO:0005829|GO:0005838|GO:0006521|GO:0006915|GO:0006977|GO:0010467|GO:0016032|GO:0016070|GO:0016071|GO:0022624|GO:0030234|GO:0031145|GO:0034641|GO:0042176|GO:0042590|GO:0042981|GO:0043066|GO:0044281|GO:0051436|GO:0051437|GO:0051439		+
ENSG00000255234	74.2644	131.68	93.6261	99.8568	40.3832	64.5199	45.1106	50.0046	chr11	82997171	83134559	RP11-727A23.10				ENSG00000255234		antisense			+
ENSG00000163468	74.0123	45.8325	45.3072	55.0507	46.1248	44.1857	38.3117	42.8741	chr1	156278759	156337664	CCT3		B4DUR8|E9PM09|E9PQ35|E9PRC8|E9PRM9|E9PRN0|Q59H77|Q5SZW8|Q5SZX6|Q5SZX9	chaperonin containing TCP1, subunit 3 (gamma) [Source:HGNC Symbol;Acc:1616]	ENSG00000163468		protein_coding	GO:0002199|GO:0005515|GO:0005524|GO:0005737|GO:0005829|GO:0005832|GO:0005856|GO:0005874|GO:0005886|GO:0006457|GO:0007339|GO:0044267|GO:0044297|GO:0051082|GO:0051084		-
ENSG00000182199	74.0083	27.242	56.8155	52.6886	93.4383	88.6511	88.4624	90.1839	chr12	57623110	57628718	SHMT2		B4DLV4|G3V241|G3V2D2|G3V2E4|G3V2W0|G3V2Y1|G3V2Y4|G3V3C6|G3V3Y8|G3V4T0|G3V4W5|G3V4X0|G3V540|G3V5L0	serine hydroxymethyltransferase 2 (mitochondrial) [Source:HGNC Symbol;Acc:10852]	ENSG00000182199	6472	protein_coding	GO:0003682|GO:0004372|GO:0005739|GO:0005743|GO:0005758|GO:0005759|GO:0006544|GO:0006545|GO:0006563|GO:0006564|GO:0006730|GO:0008168|GO:0008284|GO:0008732|GO:0015630|GO:0016597|GO:0019264|GO:0030170|GO:0035999|GO:0042645|GO:0042802|GO:0051289	ENSG00000176974	+
ENSG00000031698	73.8349	71.6884	91.5547	79.026	145.459	144.392	113.296	134.383	chr1	109756540	109780791	SARS		Q0VGA5|Q5T5C7	seryl-tRNA synthetase [Source:HGNC Symbol;Acc:10537]	ENSG00000031698	6301	protein_coding	GO:0000166|GO:0003723|GO:0004812|GO:0004828|GO:0005524|GO:0005737|GO:0005739|GO:0005829|GO:0006412|GO:0006418|GO:0006434|GO:0008033|GO:0010467|GO:0097056		+
ENSG00000204592	73.7598	76.9909	82.8867	77.8791	78.1222	91.385	90.7285	86.7452	chr6	30457244	30461982	HLA-E		E2G051|I3RW89|O19682|O19683|O19744|Q29896|Q2L6I5|Q30168|Q59EE1|Q6DU44|Q6KBZ5|Q7Z367|Q9MW44|Q9TNU8	major histocompatibility complex, class I, E [Source:HGNC Symbol;Acc:4962]	ENSG00000204592	3133	protein_coding	GO:0001916|GO:0002474|GO:0005102|GO:0005515|GO:0005886|GO:0006955|GO:0019882|GO:0042605|GO:0042612	ENSG00000010704|ENSG00000153029|ENSG00000204525|ENSG00000204632|ENSG00000204642|ENSG00000206503|ENSG00000234745	+
ENSG00000179010	73.6442	71.298	62.0416	68.9946	61.3224	68.3627	50.2262	59.9704	chr4	6641818	6644472	MRFAP1			Morf4 family associated protein 1 [Source:HGNC Symbol;Acc:24549]	ENSG00000179010	93621	protein_coding	GO:0005515|GO:0005634|GO:0048471	ENSG00000178988	+
ENSG00000244509	73.5589	60.4536	49.8107	61.2744	44.107	32.8008	29.1795	35.3625	chr22	39410088	39416357	APOBEC3C		F8WB92|Q59GY0	apolipoprotein B mRNA editing enzyme, catalytic polypeptide-like 3C [Source:HGNC Symbol;Acc:17353]	ENSG00000244509	27350	protein_coding	GO:0003824|GO:0005515|GO:0005634|GO:0005737|GO:0008270|GO:0009972|GO:0010529|GO:0016814|GO:0019048|GO:0045071|GO:0045087|GO:0051607|GO:0080111	ENSG00000100298|ENSG00000111701|ENSG00000111732|ENSG00000124701|ENSG00000128383|ENSG00000128394|ENSG00000179750|ENSG00000239713|ENSG00000243811	+
ENSG00000112335	73.3847	99.5994	89.1745	87.3862	58.7741	74.005	69.2687	67.3493	chr6	108532426	108582464	SNX3			sorting nexin 3 [Source:HGNC Symbol;Acc:11174]	ENSG00000112335	8724	protein_coding	GO:0005515|GO:0005737|GO:0005769|GO:0005829|GO:0006897|GO:0007154|GO:0010008|GO:0015031|GO:0019903|GO:0032266|GO:0035091	ENSG00000002919|ENSG00000086300|ENSG00000147164	-
ENSG00000164111	73.1344	55.5291	64.7411	64.4682	61.7893	56.8838	55.3994	58.0242	chr4	122589110	122618268	ANXA5		D6RBE9|D6RBL5|D6RCN3|E9PHT9	annexin A5 [Source:HGNC Symbol;Acc:543]	ENSG00000164111	308	protein_coding	GO:0004859|GO:0005509|GO:0005515|GO:0005543|GO:0005544|GO:0005622|GO:0005737|GO:0007165|GO:0007596|GO:0009897|GO:0010033|GO:0043066|GO:0050819|GO:0070062|GO:0072563	ENSG00000104537|ENSG00000109511|ENSG00000122359|ENSG00000135046|ENSG00000138279|ENSG00000138772|ENSG00000143412|ENSG00000150165|ENSG00000165390|ENSG00000182718|ENSG00000186807|ENSG00000196975|ENSG00000197043	-
ENSG00000165629	73.0796	55.6117	62.5016	63.731	65.5428	67.9678	59.1249	64.2118	chr10	7830092	7849778	ATP5C1		B4DFE6|B4DL14|Q8TAS0	ATP synthase, H+ transporting, mitochondrial F1 complex, gamma polypeptide 1 [Source:HGNC Symbol;Acc:833]	ENSG00000165629	509	protein_coding	GO:0000275|GO:0005739|GO:0005743|GO:0005753|GO:0005759|GO:0006119|GO:0006200|GO:0006754|GO:0015986|GO:0016887|GO:0022857|GO:0022904|GO:0042776|GO:0044237|GO:0044281|GO:0045261|GO:0046933|GO:0046961		+
ENSG00000117289	72.9071	58.8678	22.9172	51.5641	6.75624	11.6681	6.76427	8.3962	chr1	145438469	145442635	TXNIP		B1ALI9|B4DVM7|F6RIS4	thioredoxin interacting protein [Source:HGNC Symbol;Acc:16952]	ENSG00000117289	10628	protein_coding	GO:0000122|GO:0004857|GO:0005515|GO:0005634|GO:0005737|GO:0005758|GO:0005829|GO:0006351|GO:0006606|GO:0006979|GO:0007049|GO:0009612|GO:0009749|GO:0030216|GO:0031625|GO:0032355|GO:0032570|GO:0035872|GO:0042127|GO:0042493|GO:0042542|GO:0043065|GO:0043086|GO:0045087|GO:0048008|GO:0051592|GO:0051782|GO:0071228	ENSG00000105643|ENSG00000113369|ENSG00000140450|ENSG00000197070	+
ENSG00000127824	72.6414	136.349	83.7451	97.5783	42.2098	60.2979	56.1367	52.8815	chr2	220114433	220142892	TUBA4A		A8MUB1|C9JDL2|C9JDS9|C9JEV8|C9JJQ8|C9JQ00	tubulin, alpha 4a [Source:HGNC Symbol;Acc:12407]	ENSG00000127824	7277	protein_coding	GO:0000086|GO:0000226|GO:0000278|GO:0002576|GO:0003924|GO:0005200|GO:0005515|GO:0005525|GO:0005576|GO:0005737|GO:0005829|GO:0005874|GO:0005881|GO:0006184|GO:0006457|GO:0007017|GO:0007596|GO:0015630|GO:0030168|GO:0043234|GO:0044267|GO:0051084|GO:0051258|GO:0071353	ENSG00000075886|ENSG00000123416|ENSG00000152086|ENSG00000167552|ENSG00000167553|ENSG00000178462|ENSG00000183785|ENSG00000198033	-
ENSG00000067057	72.5312	51.793	56.178	60.1674	33.8629	45.9618	58.4953	46.1067	chr10	3108525	3179904	PFKP		B1APP6|B1APP8|Q5VSR5|Q5VSR6	phosphofructokinase, platelet [Source:HGNC Symbol;Acc:8878]	ENSG00000067057	5214	protein_coding	GO:0003872|GO:0005524|GO:0005737|GO:0005829|GO:0005945|GO:0005975|GO:0006002|GO:0006006|GO:0006096|GO:0044281|GO:0046872	ENSG00000141959|ENSG00000152556	+
ENSG00000160014	72.253	36.3921	36.916	48.5204	45.4942	39.2856	33.4295	39.4031	chr19	47104331	47114050	CALM3		B4DJ51|G3V361|M0QZ52|Q96HY3	calmodulin 3 (phosphorylase kinase, delta) [Source:HGNC Symbol;Acc:1449]	ENSG00000160014		protein_coding	GO:0000922|GO:0001975|GO:0002027|GO:0002576|GO:0005509|GO:0005513|GO:0005515|GO:0005576|GO:0005634|GO:0005654|GO:0005737|GO:0005813|GO:0005829|GO:0005876|GO:0005886|GO:0005975|GO:0005980|GO:0006006|GO:0006936|GO:0007165|GO:0007173|GO:0007186|GO:0007190|GO:0007202|GO:0007268|GO:0007596|GO:0007603|GO:0008179|GO:0008543|GO:0010880|GO:0010881|GO:0016056|GO:0016301|GO:0019722|GO:0019904|GO:0022400|GO:…	ENSG00000101470|ENSG00000105507|ENSG00000114854|ENSG00000129007|ENSG00000143933|ENSG00000157782|ENSG00000167791|ENSG00000169885|ENSG00000175544|ENSG00000178363|ENSG00000178372|ENSG00000198668	+
ENSG00000164032	72.2498	38.9921	41.7588	51.0002	50.5466	50.6429	41.4415	47.5437	chr4	100869243	100871545	H2AFZ			H2A histone family, member Z [Source:HGNC Symbol;Acc:4741]	ENSG00000164032	3015	protein_coding	GO:0000786|GO:0003677|GO:0005515|GO:0005634|GO:0006334|GO:0046982	ENSG00000105968	-
ENSG00000187840	72.1752	69.3969	93.1983	78.2568	115.723	147.221	115.84	126.261	chr8	37887859	37917883	EIF4EBP1			eukaryotic translation initiation factor 4E binding protein 1 [Source:HGNC Symbol;Acc:3288]	ENSG00000187840	1978	protein_coding	GO:0000082|GO:0002931|GO:0005515|GO:0005634|GO:0005737|GO:0005829|GO:0006412|GO:0006413|GO:0008190|GO:0008286|GO:0010467|GO:0030324|GO:0030371|GO:0031333|GO:0031369|GO:0031929|GO:0043234|GO:0044267|GO:0045471|GO:0045931|GO:0045947	ENSG00000148730|ENSG00000243056	+
ENSG00000107984	71.8745	37.3585	68.4882	59.2404	35.5319	54.0949	134.847	74.8247	chr10	54074056	54077802	DKK1		I1W660	dickkopf WNT signaling pathway inhibitor 1 [Source:HGNC Symbol;Acc:2891]	ENSG00000107984	22943	protein_coding	GO:0000122|GO:0000904|GO:0001706|GO:0001707|GO:0001942|GO:0002090|GO:0004871|GO:0005515|GO:0005576|GO:0005615|GO:0005886|GO:0007275|GO:0007492|GO:0008083|GO:0030111|GO:0030178|GO:0030326|GO:0030514|GO:0030900|GO:0031333|GO:0032526|GO:0033137|GO:0042662|GO:0042663|GO:0048019|GO:0048642|GO:0050750|GO:0060323|GO:0060325|GO:0060394|GO:0090082|GO:0090090|GO:0090244|GO:1900116|GO:1901296|GO:2000726	ENSG00000104371|ENSG00000155011	+
ENSG00000163399	71.7875	56.3884	55.0787	61.0849	82.8523	64.0718	51.6608	66.195	chr1	116915290	116952883	ATP1A1		Q5TC01|Q5TC02|Q5TC05	ATPase, Na+/K+ transporting, alpha 1 polypeptide [Source:HGNC Symbol;Acc:799]	ENSG00000163399	476	protein_coding	GO:0000166|GO:0002026|GO:0002028|GO:0003869|GO:0005391|GO:0005515|GO:0005524|GO:0005768|GO:0005783|GO:0005794|GO:0005886|GO:0005890|GO:0005901|GO:0006754|GO:0006812|GO:0006813|GO:0006814|GO:0008217|GO:0010107|GO:0015077|GO:0015672|GO:0016020|GO:0016021|GO:0016323|GO:0016820|GO:0019829|GO:0019901|GO:0019904|GO:0030315|GO:0030506|GO:0030955|GO:0031402|GO:0031947|GO:0034220|GO:0042383|GO:0042470|GO:…	ENSG00000018625|ENSG00000075673|ENSG00000105409|ENSG00000105675|ENSG00000132681	+
ENSG00000143321	71.7546	75.574	81.284	76.2042	88.8581	83.5745	67.8265	80.0864	chr1	156711899	156736717	HDGF		A8K8G0|B7Z958	hepatoma-derived growth factor [Source:HGNC Symbol;Acc:4856]	ENSG00000143321	3068	protein_coding	GO:0000122|GO:0000166|GO:0001106|GO:0001222|GO:0003677|GO:0005615|GO:0005634|GO:0005654|GO:0005737|GO:0006987|GO:0007165|GO:0008083|GO:0008201|GO:0008283|GO:0017053|GO:0030968|GO:0034504|GO:0044267|GO:0045944	ENSG00000112273|ENSG00000164985|ENSG00000166503|ENSG00000167674	-
ENSG00000167553	71.5884	61.7465	54.2522	62.529	35.1703	37.405	41.5698	38.0484	chr12	49582519	49667114	TUBA1C		F5H5D3|F8VRK0|F8VRK1|F8VRZ4|F8VS66|F8VWV9|F8VX09|F8VXZ7	tubulin, alpha 1c [Source:HGNC Symbol;Acc:20768]	ENSG00000167553	84790	protein_coding	GO:0000226|GO:0003924|GO:0005198|GO:0005200|GO:0005525|GO:0005737|GO:0005874|GO:0005881|GO:0006184|GO:0006457|GO:0007017|GO:0015630|GO:0019904|GO:0030705|GO:0043234|GO:0044267|GO:0051084|GO:0051258|GO:0051301|GO:0071353	ENSG00000075886|ENSG00000123416|ENSG00000127824|ENSG00000152086|ENSG00000167552|ENSG00000178462|ENSG00000183785|ENSG00000198033	+
ENSG00000116016	71.5304	58.0137	71.0225	66.8555	67.4429	81.6664	79.7518	76.287	chr2	46520806	46613836	EPAS1		B3KW07|C9J9N2|Q53SM6	endothelial PAS domain protein 1 [Source:HGNC Symbol;Acc:3374]	ENSG00000116016	2034	protein_coding	GO:0001077|GO:0001525|GO:0001666|GO:0001892|GO:0001974|GO:0002027|GO:0003677|GO:0003700|GO:0004871|GO:0005515|GO:0005634|GO:0005654|GO:0005667|GO:0005737|GO:0005829|GO:0006355|GO:0006366|GO:0006979|GO:0007005|GO:0007165|GO:0007601|GO:0008134|GO:0030097|GO:0030154|GO:0030218|GO:0030324|GO:0035035|GO:0042415|GO:0043129|GO:0043565|GO:0043619|GO:0045944|GO:0046982|GO:0046983|GO:0048469|GO:0048625|GO:…	ENSG00000029153|ENSG00000063438|ENSG00000100644|ENSG00000106546|ENSG00000112246|ENSG00000124440|ENSG00000130751|ENSG00000133794|ENSG00000134852|ENSG00000143437|ENSG00000151322|ENSG00000159263|ENSG00000170485|ENSG00000172379	+
ENSG00000089693	71.5287	52.5616	51.083	58.3911	52.0023	51.6158	43.1484	48.9222	chr12	6857170	6876641	MLF2		F5H0Y3|F5H7L5|F5H800|Q5U0N1	myeloid leukemia factor 2 [Source:HGNC Symbol;Acc:7126]	ENSG00000089693	8079	protein_coding	GO:0005634|GO:0005737|GO:0006952	ENSG00000178053	-
ENSG00000139318	71.4982	16.6778	30.5566	39.5776	21.0078	23.2957	25.0332	23.1122	chr12	89741009	89747048	DUSP6		F8VW29|F8VZA4	dual specificity phosphatase 6 [Source:HGNC Symbol;Acc:3072]	ENSG00000139318	1848	protein_coding	GO:0000188|GO:0001933|GO:0002224|GO:0002755|GO:0002756|GO:0004721|GO:0004725|GO:0005515|GO:0005654|GO:0005737|GO:0005829|GO:0006470|GO:0008138|GO:0009953|GO:0014070|GO:0016311|GO:0016791|GO:0017017|GO:0030154|GO:0034134|GO:0034138|GO:0034142|GO:0034146|GO:0034162|GO:0034166|GO:0035335|GO:0035666|GO:0038123|GO:0038124|GO:0040036|GO:0042493|GO:0042663|GO:0043065|GO:0045087|GO:0048011|GO:0051403|GO:…	ENSG00000084112|ENSG00000111266|ENSG00000120129|ENSG00000120875|ENSG00000130829|ENSG00000138166|ENSG00000141298|ENSG00000143507|ENSG00000158050|ENSG00000164086|ENSG00000172830|ENSG00000184545	-
ENSG00000204539	71.4416	121.558	92.8585	95.2862	9.62157	40.6237	61.1688	37.138	chr6	31082867	31088223	CDSN		G8JLG2|Q7Z560	corneodesmosin [Source:HGNC Symbol;Acc:1802]	ENSG00000204539	1041	protein_coding	GO:0043589		-
ENSG00000262526	71.1269	130.964	98.4517	100.181	76.3541	97.1618	78.8457	84.1205	chr17	7143746	7147954	CTD-2545G14.7				ENSG00000262526		protein_coding			-
ENSG00000258430	71.1012	52.1607	50.1288	57.7969	42.0631	54.9838	42.1043	46.3838	chr14	105235686	105236608	RP11-982M15.2				ENSG00000258430		antisense			+
ENSG00000172531	70.9302	55.3969	55.0795	60.4689	59.8157	62.9388	52.2502	58.3349	chr11	67165654	67188654	PPP1CA		C0STL0|C4TNW5|C4TNW6|E9PMD7|F5H037|F5H1L6	protein phosphatase 1, catalytic subunit, alpha isozyme [Source:HGNC Symbol;Acc:9281]	ENSG00000172531	5499	protein_coding	GO:0000164|GO:0004721|GO:0004722|GO:0005515|GO:0005634|GO:0005654|GO:0005730|GO:0005737|GO:0005829|GO:0005977|GO:0005979|GO:0005981|GO:0006470|GO:0007049|GO:0007179|GO:0016787|GO:0019433|GO:0030324|GO:0030512|GO:0042587|GO:0043005|GO:0043021|GO:0043025|GO:0043197|GO:0043204|GO:0044281|GO:0046872|GO:0048754|GO:0051301|GO:0070688|GO:0072357|GO:2001241	ENSG00000186298|ENSG00000213639	-
ENSG00000064666	70.8993	59.9766	61.9543	64.2767	61.465	67.8287	63.2505	64.1814	chr19	1026298	1039068	CNN2		B4DDF4|B4DUT8|H3BQR6|H3BTZ5|H3BVI6|K7ES69	calponin 2 [Source:HGNC Symbol;Acc:2156]	ENSG00000064666	1265	protein_coding	GO:0001725|GO:0003779|GO:0005515|GO:0005516|GO:0005856|GO:0005911|GO:0007010|GO:0010628|GO:0030097|GO:0030336|GO:0031032|GO:0032970|GO:0042060|GO:0042127|GO:0050765|GO:0071260	ENSG00000117519|ENSG00000130176|ENSG00000144834|ENSG00000149591|ENSG00000158710	+
ENSG00000203785	70.6762	102.535	97.4547	90.222	6.42747	16.0106	24.6867	15.7082	chr1	153065611	153078660	SPRR2E			small proline-rich protein 2E [Source:HGNC Symbol;Acc:11265]	ENSG00000203785	6704	protein_coding	GO:0001533|GO:0005198|GO:0005515|GO:0005737|GO:0008544|GO:0030216|GO:0031424	ENSG00000163216	-
ENSG00000167460	70.6361	105.302	91.1932	89.0438	70.0187	74.2977	69.9318	71.4161	chr19	16177831	16213813	TPM4		B4DVY2|K7ELP0|K7EMU5|K7ENT6|K7EP68|K7EPV9|K7EQW8|K7ERG3	tropomyosin 4 [Source:HGNC Symbol;Acc:12013]	ENSG00000167460	7171	protein_coding	GO:0001725|GO:0002102|GO:0003779|GO:0005509|GO:0005737|GO:0005829|GO:0005856|GO:0005862|GO:0006928|GO:0006936|GO:0008307|GO:0030049|GO:0030863|GO:0031941	ENSG00000140416|ENSG00000143549|ENSG00000198467	+
ENSG00000243678	70.5291	42.1834	56.7922	56.5016	58.1651	79.8951	65.5414	67.8672	chr17	49230920	49249108	NME1-NME2		C9K028|E7ERL0|F6XY72|Q32Q12|Q6FHN3	NME1-NME2 readthrough [Source:HGNC Symbol;Acc:33531]	ENSG00000243678		protein_coding	GO:0000977|GO:0001726|GO:0002762|GO:0003677|GO:0003697|GO:0003700|GO:0004550|GO:0004673|GO:0005515|GO:0005524|GO:0005634|GO:0005737|GO:0005739|GO:0005813|GO:0005829|GO:0006165|GO:0006183|GO:0006228|GO:0006241|GO:0006351|GO:0006355|GO:0007155|GO:0007229|GO:0007595|GO:0009142|GO:0010629|GO:0010976|GO:0014075|GO:0015949|GO:0016020|GO:0019215|GO:0019901|GO:0021766|GO:0030027|GO:0033574|GO:0035690|GO:…	ENSG00000011052|ENSG00000086288|ENSG00000103024|ENSG00000103202|ENSG00000112981|ENSG00000143156|ENSG00000172113|ENSG00000181322|ENSG00000239672	+
ENSG00000198242	70.5066	33.4415	45.291	49.7464	63.0259	57.9445	41.9576	54.3093	chr17	27046411	27051377	RPL23A		A8MUS3|K7EMA7|K7ERT8	ribosomal protein L23a [Source:HGNC Symbol;Acc:10317]	ENSG00000198242		protein_coding	GO:0000166|GO:0000184|GO:0003735|GO:0005515|GO:0005622|GO:0005634|GO:0005829|GO:0005840|GO:0006412|GO:0006413|GO:0006414|GO:0006415|GO:0006614|GO:0008283|GO:0010467|GO:0016032|GO:0016070|GO:0016071|GO:0019058|GO:0019083|GO:0019843|GO:0022625|GO:0031932|GO:0044267		+
ENSG00000169174	70.4878	13.729	26.8992	37.0386	38.4555	28.0623	31.4029	32.6402	chr1	55505221	55530525	PCSK9		B4DEZ9|F5GWF0	proprotein convertase subtilisin/kexin type 9 [Source:HGNC Symbol;Acc:20001]	ENSG00000169174	255738	protein_coding	GO:0001822|GO:0001889|GO:0001920|GO:0002092|GO:0004252|GO:0005515|GO:0005576|GO:0005615|GO:0005737|GO:0005764|GO:0005769|GO:0005770|GO:0005783|GO:0005791|GO:0005794|GO:0006508|GO:0006641|GO:0006644|GO:0006915|GO:0007041|GO:0008203|GO:0009267|GO:0009986|GO:0010469|GO:0010989|GO:0016485|GO:0016540|GO:0019871|GO:0022008|GO:0030169|GO:0030182|GO:0031232|GO:0032799|GO:0032802|GO:0032803|GO:0032869|GO:…		+
ENSG00000101152	70.4145	40.4924	24.8003	45.2357	44.2276	38.5458	25.0856	35.953	chr20	62526518	62567384	DNAJC5		Q6AHX3|Q8TET0	DnaJ (Hsp40) homolog, subfamily C, member 5 [Source:HGNC Symbol;Acc:16235]	ENSG00000101152	80331	protein_coding	GO:0001948|GO:0005886|GO:0007268|GO:0007269|GO:0008021|GO:0008219|GO:0042470|GO:0043008|GO:0043524|GO:0061202	ENSG00000105993|ENSG00000128590|ENSG00000132002|ENSG00000135924|ENSG00000137094|ENSG00000147570|ENSG00000162616|ENSG00000163793|ENSG00000172404|ENSG00000179407|ENSG00000187726	+
ENSG00000136930	70.3593	58.7107	55.8616	61.6439	59.696	58.2349	44.9734	54.3014	chr9	127115745	127177723	PSMB7		B4E0P1|E9KL30|Q5TBG5	proteasome (prosome, macropain) subunit, beta type, 7 [Source:HGNC Symbol;Acc:9544]	ENSG00000136930	5695	protein_coding	GO:0000082|GO:0000209|GO:0000278|GO:0000502|GO:0002474|GO:0002479|GO:0004298|GO:0005515|GO:0005634|GO:0005654|GO:0005737|GO:0005829|GO:0005839|GO:0006521|GO:0006915|GO:0006977|GO:0010467|GO:0016032|GO:0016070|GO:0016071|GO:0019048|GO:0031145|GO:0034641|GO:0042590|GO:0042981|GO:0043066|GO:0044281|GO:0051436|GO:0051437|GO:0051439|GO:0051603	ENSG00000205220	-
ENSG00000166619	70.3041	37.2629	41.8803	49.8158	50.4144	47.6697	39.2502	45.7781	chr20	36120874	36156333	BLCAP		A2A2K8|A2A2K9	bladder cancer associated protein [Source:HGNC Symbol;Acc:1055]	ENSG00000166619	10904	protein_coding	GO:0005515|GO:0007049|GO:0009451|GO:0016021|GO:0030262		-
ENSG00000122861	70.0376	38.0623	64.2285	57.4428	34.2486	36.8259	47.7664	39.6137	chr10	75668935	75677255	PLAU		E7ESM2|E7ET40|Q96SE8|Q9UEJ5|S4R3G7	plasminogen activator, urokinase [Source:HGNC Symbol;Acc:9052]	ENSG00000122861	5328	protein_coding	GO:0001666|GO:0003824|GO:0004252|GO:0005515|GO:0005576|GO:0005615|GO:0005886|GO:0006508|GO:0006935|GO:0007165|GO:0007596|GO:0009986|GO:0010469|GO:0014909|GO:0014910|GO:0033628|GO:0042127|GO:0042730|GO:0061041|GO:2000097	ENSG00000019991|ENSG00000104368|ENSG00000109758|ENSG00000122194|ENSG00000131187|ENSG00000148702|ENSG00000173531|ENSG00000198670	+
ENSG00000071127	69.9337	86.3292	77.8072	78.0234	72.513	80.2354	79.2754	77.3413	chr4	10075963	10118573	WDR1		D6RD66	WD repeat domain 1 [Source:HGNC Symbol;Acc:12754]	ENSG00000071127	9948	protein_coding	GO:0002102|GO:0002576|GO:0003779|GO:0005515|GO:0005576|GO:0005829|GO:0007596|GO:0007605|GO:0030054|GO:0030168|GO:0042995		-
ENSG00000189159	69.7725	54.5154	39.618	54.6353	33.3911	36.5386	26.4287	32.1195	chr17	73131343	73164376	HN1		F2Z3M5|F5GY98|J3KSH8|J3KT51	hematological and neurological expressed 1 [Source:HGNC Symbol;Acc:14569]	ENSG00000189159	51155	protein_coding	GO:0005634		-
ENSG00000102265	69.626	27.9644	38.4158	45.3354	49.2376	40.3415	32.6939	40.7577	chrX	47441712	47446188	TIMP1		B4DJK3|Q5H9A7|Q5H9B4|Q5H9B5|Q6FGX5	TIMP metallopeptidase inhibitor 1 [Source:HGNC Symbol;Acc:11820]	ENSG00000102265	7076	protein_coding	GO:0001775|GO:0002020|GO:0002576|GO:0005515|GO:0005576|GO:0005578|GO:0005604|GO:0007568|GO:0007596|GO:0008191|GO:0008284|GO:0010033|GO:0022617|GO:0030168|GO:0030198|GO:0031012|GO:0031093|GO:0034097|GO:0042060|GO:0043066|GO:0043249|GO:0043434|GO:0046872|GO:0051045|GO:1901164	ENSG00000035862|ENSG00000100234|ENSG00000157150	+
ENSG00000125826	69.4805	44.4275	79.6643	64.5241	77.5974	92.3346	113.549	94.4935	chr20	388142	411610	RBCK1		A6PVJ5|A6PVJ6|A6PVJ7|A6PVK0|B4DML5|G3XAG9|Q5JWR1	RanBP-type and C3HC4-type zinc finger containing 1 [Source:HGNC Symbol;Acc:15864]	ENSG00000125826	10616	protein_coding	GO:0000209|GO:0003677|GO:0004842|GO:0005515|GO:0006351|GO:0008270|GO:0019048|GO:0032088|GO:0042346|GO:0043065|GO:0043123|GO:0043130|GO:0043161|GO:0050852|GO:0051092|GO:0071797|GO:0097039|GO:2001238	ENSG00000179526	+
ENSG00000102144	69.3832	52.1509	47.7546	56.4296	37.8527	36.1169	33.5108	35.8268	chrX	77320685	77384793	PGK1		B4DHM5|B7Z7A9|E7ERH5	phosphoglycerate kinase 1 [Source:HGNC Symbol;Acc:8896]	ENSG00000102144	5230	protein_coding	GO:0004618|GO:0005515|GO:0005524|GO:0005829|GO:0005975|GO:0006006|GO:0006094|GO:0006096|GO:0016310|GO:0044281	ENSG00000170950	+
ENSG00000197903	69.3566	203.404	127.728	133.496	38.1079	82.7695	89.5953	70.1575	chr6	27106073	27114619	HIST1H2BK			histone cluster 1, H2bk [Source:HGNC Symbol;Acc:13954]	ENSG00000197903	85236	protein_coding	GO:0000786|GO:0003677|GO:0005622|GO:0005634|GO:0006334|GO:0042742|GO:0043565|GO:0046982	ENSG00000124635|ENSG00000158373|ENSG00000168242|ENSG00000180596|ENSG00000184678|ENSG00000185130|ENSG00000187990|ENSG00000196226|ENSG00000196331|ENSG00000196374|ENSG00000196890|ENSG00000197459|ENSG00000197697|ENSG00000197846|ENSG00000203814|ENSG00000233822	-
ENSG00000088986	69.2082	88.3403	66.7707	74.7731	51.0894	54.0914	46.3352	50.5053	chr12	120907653	120936296	DYNLL1		F8VRV5|F8VXI7|F8VXL2|Q6FGH9	dynein, light chain, LC8-type 1 [Source:HGNC Symbol;Acc:15476]	ENSG00000088986	8655	protein_coding	GO:0000086|GO:0000278|GO:0000776|GO:0003774|GO:0005515|GO:0005634|GO:0005737|GO:0005739|GO:0005813|GO:0005829|GO:0005856|GO:0005868|GO:0005874|GO:0005875|GO:0005886|GO:0006351|GO:0006355|GO:0006810|GO:0006915|GO:0007017|GO:0007292|GO:0008022|GO:0008180|GO:0009653|GO:0016020|GO:0019048|GO:0019886|GO:0019899|GO:0019904|GO:0030036|GO:0030235|GO:0042326|GO:0042803|GO:0072686|GO:0097193|GO:1900740	ENSG00000100246|ENSG00000264364	+
ENSG00000176046	68.9601	114.105	162.429	115.165	187.709	213.133	188.382	196.408	chr16	28548606	28550495	NUPR1		H3BS92	nuclear protein, transcriptional regulator, 1 [Source:HGNC Symbol;Acc:29990]	ENSG00000176046	26471	protein_coding	GO:0002526|GO:0003674|GO:0003677|GO:0003682|GO:0005515|GO:0005634|GO:0006351|GO:0006355|GO:0006461|GO:0006473|GO:0006915|GO:0008584|GO:0009636|GO:0016049|GO:0031401|GO:0035914|GO:0042771|GO:0043065|GO:0045786|GO:0048147|GO:2000194		-
ENSG00000163513	68.916	37.8673	37.7129	48.1654	23.5062	29.4044	31.2321	28.0476	chr3	30647994	30735634	TGFBR2		A3QNQ0|D2JYI1	transforming growth factor, beta receptor II (70/80kDa) [Source:HGNC Symbol;Acc:11773]	ENSG00000163513	7048	protein_coding	GO:0001568|GO:0001569|GO:0001570|GO:0001701|GO:0002053|GO:0002088|GO:0002651|GO:0002663|GO:0002666|GO:0004672|GO:0004674|GO:0004675|GO:0004702|GO:0004713|GO:0004872|GO:0005024|GO:0005026|GO:0005515|GO:0005524|GO:0005539|GO:0005737|GO:0005829|GO:0005886|GO:0005887|GO:0005901|GO:0006468|GO:0006898|GO:0006915|GO:0007179|GO:0007182|GO:0007224|GO:0007369|GO:0007420|GO:0007507|GO:0007566|GO:0007568|GO:…	ENSG00000106799|ENSG00000107779|ENSG00000114739|ENSG00000115170|ENSG00000121989|ENSG00000123612|ENSG00000135409|ENSG00000135503|ENSG00000138696|ENSG00000139567|ENSG00000204217	+
ENSG00000169020	68.7802	71.7461	70.6505	70.3923	68.4701	66.2898	55.7204	63.4934	chr4	666225	668127	ATP5I			ATP synthase, H+ transporting, mitochondrial Fo complex, subunit E [Source:HGNC Symbol;Acc:846]	ENSG00000169020	521	protein_coding	GO:0000276|GO:0005739|GO:0005743|GO:0005753|GO:0006200|GO:0015078|GO:0015986|GO:0016887|GO:0022857|GO:0022904|GO:0042776|GO:0044237|GO:0044281|GO:0046034		-
ENSG00000197070	68.6866	44.4297	57.0711	56.7291	45.4092	56.4136	56.4966	52.7732	chr9	140500106	140509812	ARRDC1		F2Z3I4|Q5T370|Q5T371	arrestin domain containing 1 [Source:HGNC Symbol;Acc:28633]	ENSG00000197070	92714	protein_coding	GO:0005886|GO:0007034|GO:0030904|GO:0031410	ENSG00000105643|ENSG00000113369|ENSG00000117289|ENSG00000140450	+
ENSG00000185641	68.6244	35.0624	48.0686	50.5852	63.0978	63.7409	53.3288	60.0558	chr5	115387607	115387986	CTD-2287O16.1				ENSG00000185641		pseudogene			-
ENSG00000134757	68.5572	148.429	131.139	116.042	165.363	125.014	118.104	136.16	chr18	29027758	29058665	DSG3			desmoglein 3 [Source:HGNC Symbol;Acc:3050]	ENSG00000134757	1830	protein_coding	GO:0005509|GO:0005829|GO:0005886|GO:0006915|GO:0006921|GO:0007156|GO:0016020|GO:0016021|GO:0030057	ENSG00000039068|ENSG00000046604|ENSG00000062038|ENSG00000124215|ENSG00000129910|ENSG00000134755|ENSG00000134760|ENSG00000134762|ENSG00000134765|ENSG00000140945|ENSG00000170558|ENSG00000175065|ENSG00000179242	+
ENSG00000161203	68.5028	74.6909	67.2995	70.1644	54.5662	61.751	56.7607	57.6926	chr3	183892477	183901879	AP2M1		C9JGT8|C9JJ47|C9JJD3|C9JPV8|C9JTK4|E9PFW3|H7C4C3	adaptor-related protein complex 2, mu 1 subunit [Source:HGNC Symbol;Acc:564]	ENSG00000161203	1173	protein_coding	GO:0005215|GO:0005515|GO:0005739|GO:0005765|GO:0005829|GO:0005886|GO:0005905|GO:0006810|GO:0006886|GO:0007173|GO:0007268|GO:0007411|GO:0008289|GO:0016032|GO:0016192|GO:0019886|GO:0030131|GO:0030666|GO:0030669|GO:0042059|GO:0048011|GO:0050690	ENSG00000070718|ENSG00000072958|ENSG00000129354|ENSG00000185009|ENSG00000221838	+
ENSG00000134363	68.4869	29.5754	73.9227	57.3283	67.0734	63.6719	101.995	77.58	chr5	52776239	52782964	FST		H0YA75	follistatin [Source:HGNC Symbol;Acc:3971]	ENSG00000134363	10468	protein_coding	GO:0000122|GO:0002244|GO:0004871|GO:0005515|GO:0005576|GO:0005634|GO:0005737|GO:0007276|GO:0007389|GO:0008585|GO:0030509|GO:0031069|GO:0032926|GO:0042475|GO:0043395|GO:0043616|GO:0045596|GO:0046882|GO:0048185|GO:0051798	ENSG00000070404	+
ENSG00000265257	68.3431	52.5301	56.1263	58.9998	59.0988	60.5926	53.1156	57.6023	chr18	9102734	9254344	RP11-21J18.1				ENSG00000265257		processed_transcript			+
ENSG00000099817	68.3332	42.8459	43.6951	51.6247	32.7077	42.3057	40.5326	38.5153	chr19	1086594	1095598	POLR2E		B4DJ89|E5KT65|K7EJ87|K7EQN2	polymerase (RNA) II (DNA directed) polypeptide E, 25kDa [Source:HGNC Symbol;Acc:9192]	ENSG00000099817	5434	protein_coding	GO:0000398|GO:0003677|GO:0003899|GO:0005515|GO:0005634|GO:0005654|GO:0005665|GO:0005829|GO:0006281|GO:0006283|GO:0006289|GO:0006351|GO:0006366|GO:0006367|GO:0006368|GO:0006370|GO:0006383|GO:0006385|GO:0006386|GO:0008380|GO:0010467|GO:0016032|GO:0019048|GO:0032481|GO:0045087|GO:0050434		-
ENSG00000107581	68.2336	59.3871	57.4358	61.6855	88.6698	80.1956	68.6943	79.1866	chr10	120794356	120840316	EIF3A		F5H335	eukaryotic translation initiation factor 3, subunit A [Source:HGNC Symbol;Acc:3271]	ENSG00000107581	8661	protein_coding	GO:0001731|GO:0001732|GO:0003743|GO:0005198|GO:0005515|GO:0005634|GO:0005730|GO:0005737|GO:0005829|GO:0005852|GO:0006412|GO:0006413|GO:0006446|GO:0010467|GO:0016282|GO:0033290|GO:0044267		-
ENSG00000029993	68.1006	25.2709	28.4833	40.6183	22.8409	23.88	22.5741	23.0983	chrX	150148982	150159248	HMGB3		E7EQU1|E7ES08|E9PES6	high mobility group box 3 [Source:HGNC Symbol;Acc:5004]	ENSG00000029993	3149	protein_coding	GO:0003677|GO:0003690|GO:0005634|GO:0005694|GO:0006310|GO:0007275|GO:0008301	ENSG00000164104|ENSG00000176256|ENSG00000189403	+
ENSG00000005075	67.9922	67.424	73.464	69.6267	58.57	66.5571	66.1125	63.7465	chr7	102113565	102119354	POLR2J		Q9H1A6	polymerase (RNA) II (DNA directed) polypeptide J, 13.3kDa [Source:HGNC Symbol;Acc:9197]	ENSG00000005075	5439	protein_coding	GO:0000398|GO:0001055|GO:0003677|GO:0003899|GO:0005515|GO:0005634|GO:0005654|GO:0005665|GO:0006281|GO:0006283|GO:0006289|GO:0006351|GO:0006366|GO:0006367|GO:0006368|GO:0006370|GO:0008380|GO:0010467|GO:0016032|GO:0030275|GO:0046983|GO:0050434	ENSG00000168255|ENSG00000228049|ENSG00000267645|ENSG00000270249	-
ENSG00000070404	67.9553	105.463	88.2295	87.2159	70.1317	81.2736	71.0437	74.1497	chr19	676392	683385	FSTL3		K7EM71	follistatin-like 3 (secreted glycoprotein) [Source:HGNC Symbol;Acc:3973]	ENSG00000070404	10272	protein_coding	GO:0001503|GO:0001822|GO:0001968|GO:0002244|GO:0005515|GO:0005576|GO:0005615|GO:0005634|GO:0005794|GO:0006351|GO:0006357|GO:0007283|GO:0008584|GO:0022409|GO:0030141|GO:0030324|GO:0030325|GO:0030514|GO:0032926|GO:0044306|GO:0045671|GO:0045944|GO:0048185|GO:0071248|GO:0090101	ENSG00000134363	+
ENSG00000138069	67.8777	74.2181	64.2118	68.7692	57.8807	66.7037	46.7722	57.1189	chr2	65297835	65357240	RAB1A		B7Z8M7|E7END7|E7ETK2|Q5U0I6|Q96RD8	RAB1A, member RAS oncogene family [Source:HGNC Symbol;Acc:9758]	ENSG00000138069	5861	protein_coding	GO:0000139|GO:0000278|GO:0003924|GO:0005515|GO:0005525|GO:0005622|GO:0005634|GO:0005737|GO:0005783|GO:0005794|GO:0006184|GO:0006886|GO:0006913|GO:0007165|GO:0007264|GO:0015031|GO:0016020|GO:0016192	ENSG00000084733|ENSG00000105514|ENSG00000105649|ENSG00000143545|ENSG00000152932|ENSG00000166128|ENSG00000167461|ENSG00000167964|ENSG00000169213|ENSG00000172794|ENSG00000174903|ENSG00000206418	-
ENSG00000188508	67.8658	116.845	103.864	96.1917	19.5099	37.6539	19.8607	25.6748	chr19	35978226	35986460	KRTDAP			keratinocyte differentiation-associated protein [Source:HGNC Symbol;Acc:16313]	ENSG00000188508	388533	protein_coding	GO:0005576|GO:0030154		-
ENSG00000102024	67.8084	83.9299	79.6523	77.1302	75.5565	65.7956	55.1077	65.4866	chrX	114795501	114885181	PLS3		B4DG31|B4DGB4|B4DI60|B7Z6M1|F2Z2Z9|F8W8D8|Q96HI1	plastin 3 [Source:HGNC Symbol;Acc:9091]	ENSG00000102024	5358	protein_coding	GO:0003779|GO:0005509|GO:0005515|GO:0005737	ENSG00000120756|ENSG00000136167	+
ENSG00000129474	67.7832	46.4185	52.099	55.4336	80.5499	72.7002	72.0858	75.112	chr14	23440383	23451851	AJUBA		G3V481|G3V5F5	ajuba LIM protein [Source:HGNC Symbol;Acc:20250]	ENSG00000129474	84962	protein_coding	GO:0000122|GO:0000932|GO:0001666|GO:0003682|GO:0003714|GO:0005515|GO:0005634|GO:0005667|GO:0005815|GO:0005829|GO:0005886|GO:0005911|GO:0005925|GO:0006351|GO:0007049|GO:0008270|GO:0016339|GO:0030027|GO:0030032|GO:0030334|GO:0031328|GO:0031334|GO:0033673|GO:0033674|GO:0034613|GO:0035195|GO:0035313|GO:0035331|GO:0043087|GO:0043123|GO:0043406|GO:0045294|GO:0046474|GO:0048041|GO:0051015|GO:1900037|GO:…	ENSG00000087077|ENSG00000099204|ENSG00000142279|ENSG00000144791|ENSG00000145012|ENSG00000158856|ENSG00000159840|ENSG00000162458|ENSG00000163995|ENSG00000173210	-
ENSG00000130429	67.7344	34.13	38.8538	46.906	33.91	40.8463	44.3642	39.7069	chr7	98971872	98992424	ARPC1B		A4D275|C9J4Z7|C9J6C8|C9JBJ7|C9JEY1|C9JFG9|C9JM51|C9JQM8|C9JTT6|C9K057|F8VXW2|F8WEB3	actin related protein 2/3 complex, subunit 1B, 41kDa [Source:HGNC Symbol;Acc:704]	ENSG00000130429	10095	protein_coding	GO:0003779|GO:0005200|GO:0005515|GO:0005737|GO:0005856|GO:0005885|GO:0006928|GO:0015629|GO:0030833	ENSG00000241685	+
ENSG00000014216	67.6581	64.3771	60.5823	64.2058	45.9734	51.8754	54.7972	50.882	chr11	64948037	64979477	CAPN1		E9PIA9|E9PJA6|E9PJJ3|E9PL37|E9PLC9|E9PLX0|E9PMC6|E9PQB3|E9PRM1|E9PSA6	calpain 1, (mu/I) large subunit [Source:HGNC Symbol;Acc:1476]	ENSG00000014216	823	protein_coding	GO:0004198|GO:0005509|GO:0005515|GO:0005622|GO:0005737|GO:0005886|GO:0006508|GO:0008284|GO:0032801	ENSG00000077274|ENSG00000092529|ENSG00000103326|ENSG00000135773|ENSG00000137225|ENSG00000142330|ENSG00000149260|ENSG00000162909|ENSG00000162949|ENSG00000182472|ENSG00000203697|ENSG00000214711	+
ENSG00000136802	67.4654	60.0414	69.0002	65.5023	46.0847	64.4401	73.8289	61.4512	chr9	131644391	131680318	LRRC8A		Q96SW8	leucine rich repeat containing 8 family, member A [Source:HGNC Symbol;Acc:19027]	ENSG00000136802	56262	protein_coding	GO:0002329|GO:0005515|GO:0016021	ENSG00000033122|ENSG00000066557|ENSG00000108061|ENSG00000112851|ENSG00000137269|ENSG00000147324|ENSG00000148484|ENSG00000171017|ENSG00000171488|ENSG00000171492|ENSG00000180900|ENSG00000188306|ENSG00000197147|ENSG00000240720	+
ENSG00000077549	67.4346	82.4736	78.081	75.9964	55.339	61.9551	62.4105	59.9015	chr1	19665267	19812066	CAPZB		B1AK85|B1AK87|B1AK88|F6Q0E3|F6USW4|Q7L4N0	capping protein (actin filament) muscle Z-line, beta [Source:HGNC Symbol;Acc:1491]	ENSG00000077549	832	protein_coding	GO:0001669|GO:0003779|GO:0005515|GO:0005829|GO:0005856|GO:0006928|GO:0007010|GO:0007596|GO:0008290|GO:0014704|GO:0015629|GO:0016020|GO:0022604|GO:0030018|GO:0030027|GO:0030030|GO:0030032|GO:0030036|GO:0030863|GO:0031115|GO:0031175|GO:0048487|GO:0048747|GO:0051015|GO:0051016|GO:0071203|GO:0090036		-
ENSG00000082641	67.4269	105.308	98.1551	90.2965	161.259	127.689	119.159	136.036	chr17	46125691	46138849	NFE2L1		B4DYE1|F5H1B7|J3KRF3|J3KSE0|J3KSR3|J3QKY3|J3QLQ1|J3QQH8|J3QQQ1|J3QQY8|J3QR31|J3QRG7|J9JIE5|Q8NF22	nuclear factor, erythroid 2-like 1 [Source:HGNC Symbol;Acc:7781]	ENSG00000082641	4779	protein_coding	GO:0001190|GO:0003677|GO:0003700|GO:0003712|GO:0005515|GO:0005634|GO:0005789|GO:0006355|GO:0006366|GO:0006783|GO:0006954|GO:0009653|GO:0016021|GO:0030218|GO:0043565|GO:0045944	ENSG00000050344|ENSG00000112182|ENSG00000116044|ENSG00000123405|ENSG00000156273	+
ENSG00000269888	67.3709	20.6574	30.8081	39.6121	52.4878	44.9885	30.5963	42.6909	chr3	161146900	161147401	RP11-3P17.5				ENSG00000269888		lincRNA			+
ENSG00000188293	67.1892	595.774	364.293	342.419	88.2817	359.861	370.571	272.904	chr19	46733009	46734500	IGFL1			IGF-like family member 1 [Source:HGNC Symbol;Acc:24093]	ENSG00000188293	374918	protein_coding	GO:0005515|GO:0005615	ENSG00000188624|ENSG00000204866|ENSG00000204869	+
ENSG00000155368	67.1336	53.7381	52.2101	57.6939	46.3799	39.9524	35.0462	40.4595	chr2	120124497	120130126	DBI		B8ZWD8	diazepam binding inhibitor (GABA receptor modulator, acyl-CoA binding protein) [Source:HGNC Symbol;Acc:2690]	ENSG00000155368	1622	protein_coding	GO:0000062|GO:0001942|GO:0005739|GO:0005783|GO:0005794|GO:0006641|GO:0006810|GO:0008289|GO:0030156|GO:0043588	ENSG00000176244	+
ENSG00000126457	66.9861	25.0998	38.8837	43.6565	45.0047	46.0729	48.7739	46.6172	chr19	50179043	50192286	PRMT1		E9PI83|E9PIE2|E9PIX6|E9PKG1|E9PMW9|E9PMZ2|E9PNR9|E9PQ98|H7C2I1	protein arginine methyltransferase 1 [Source:HGNC Symbol;Acc:5187]	ENSG00000126457	3276	protein_coding	GO:0001701|GO:0005515|GO:0005634|GO:0005654|GO:0005737|GO:0005829|GO:0006479|GO:0007166|GO:0008152|GO:0008168|GO:0008170|GO:0008276|GO:0008469|GO:0016274|GO:0016275|GO:0016571|GO:0016740|GO:0018216|GO:0019919|GO:0030519|GO:0031175|GO:0035241|GO:0035242|GO:0035246|GO:0035247|GO:0042054|GO:0042802|GO:0043234|GO:0043985|GO:0044020|GO:0045653	ENSG00000111218|ENSG00000142453|ENSG00000160310|ENSG00000185238|ENSG00000198890	+
ENSG00000159377	66.9364	58.6415	54.2747	59.9509	63.6995	62.2812	54.5685	60.183	chr1	151372010	151374420	PSMB4			proteasome (prosome, macropain) subunit, beta type, 4 [Source:HGNC Symbol;Acc:9541]	ENSG00000159377	5692	protein_coding	GO:0000082|GO:0000209|GO:0000278|GO:0000502|GO:0001530|GO:0002474|GO:0002479|GO:0002862|GO:0004298|GO:0005634|GO:0005654|GO:0005829|GO:0005839|GO:0006521|GO:0006915|GO:0006977|GO:0010467|GO:0016032|GO:0016070|GO:0016071|GO:0019048|GO:0031145|GO:0034641|GO:0042590|GO:0042981|GO:0043066|GO:0044281|GO:0051436|GO:0051437|GO:0051439|GO:0051603		+
ENSG00000058262	66.9075	39.5427	46.5273	50.9925	68.4662	58.9695	55.164	60.8666	chr3	127770484	127790526	SEC61A1		B3KME8|B3KNF6|B3KNG2|B4DR61|C9JXC6	Sec61 alpha 1 subunit (S. cerevisiae) [Source:HGNC Symbol;Acc:18276]	ENSG00000058262	29927	protein_coding	GO:0002474|GO:0002479|GO:0005515|GO:0005791|GO:0006614|GO:0006620|GO:0007029|GO:0015031|GO:0016020|GO:0016021|GO:0016049|GO:0030176|GO:0034341|GO:0042590|GO:0043022|GO:0045047	ENSG00000065665	+
ENSG00000160285	66.6843	21.6894	26.9766	38.4501	35.4782	27.2308	31.6307	31.4466	chr21	47608055	47648738	LSS		C9J315	lanosterol synthase (2,3-oxidosqualene-lanosterol cyclase) [Source:HGNC Symbol;Acc:6708]	ENSG00000160285	4047	protein_coding	GO:0000250|GO:0003824|GO:0005789|GO:0005811|GO:0006695|GO:0008202|GO:0016866|GO:0044281		-
ENSG00000189001	66.4597	247.887	195.752	170.033	42.3983	100.919	79.6253	74.3141	chr19	36014269	36019253	SBSN		K7ESC4	suprabasin [Source:HGNC Symbol;Acc:24950]	ENSG00000189001	374897	protein_coding	GO:0005576|GO:0005737		-
ENSG00000122566	66.3918	43.9218	47.4598	52.5911	56.3783	41.7974	32.3491	43.5082	chr7	26229547	26241149	HNRNPA2B1			heterogeneous nuclear ribonucleoprotein A2/B1 [Source:HGNC Symbol;Acc:5033]	ENSG00000122566	3181	protein_coding	GO:0000166|GO:0000398|GO:0003676|GO:0003723|GO:0005515|GO:0005634|GO:0005654|GO:0005681|GO:0005730|GO:0005737|GO:0006397|GO:0008380|GO:0010467|GO:0030529|GO:0043047|GO:0048025|GO:0050658|GO:0071013|GO:0097157	ENSG00000135486|ENSG00000138668|ENSG00000139675|ENSG00000152795|ENSG00000170144|ENSG00000177733|ENSG00000197451	-
ENSG00000179593	66.3814	62.549	69.9997	66.31	44.983	48.7031	42.1392	45.2751	chr17	7942335	7952452	ALOX15B		I3L1D5	arachidonate 15-lipoxygenase, type B [Source:HGNC Symbol;Acc:434]	ENSG00000179593	247	protein_coding	GO:0005506|GO:0005515|GO:0005622|GO:0005634|GO:0005829|GO:0005856|GO:0005886|GO:0006629|GO:0006915|GO:0008285|GO:0010744|GO:0016020|GO:0016165|GO:0016702|GO:0019369|GO:0019370|GO:0019372|GO:0030336|GO:0030850|GO:0030856|GO:0035360|GO:0036403|GO:0043651|GO:0044281|GO:0045618|GO:0045786|GO:0045926|GO:0046872|GO:0050473|GO:0051122|GO:0055114|GO:0090197	ENSG00000012779|ENSG00000108839|ENSG00000161905|ENSG00000179148|ENSG00000179477	+
ENSG00000174021	66.308	63.4655	62.4983	64.0906	37.968	57.3063	58.3611	51.2118	chr1	84964008	84972248	GNG5			guanine nucleotide binding protein (G protein), gamma 5 [Source:HGNC Symbol;Acc:4408]	ENSG00000174021	2787	protein_coding	GO:0003924|GO:0004871|GO:0005834|GO:0005886|GO:0006112|GO:0006184|GO:0007165|GO:0007186|GO:0007268|GO:0044281|GO:0071377	ENSG00000133136|ENSG00000162188|ENSG00000167414|ENSG00000168243|ENSG00000172380|ENSG00000176533|ENSG00000186469|ENSG00000242616	-
ENSG00000086598	66.1275	56.4041	73.5815	65.371	69.1997	73.837	68.8157	70.6175	chr12	124069078	124083116	TMED2		E7EQ72|F5GX39|Q6FHT8	transmembrane emp24 domain trafficking protein 2 [Source:HGNC Symbol;Acc:16996]	ENSG00000086598	10959	protein_coding	GO:0001893|GO:0005515|GO:0005783|GO:0005789|GO:0005793|GO:0005794|GO:0006810|GO:0006886|GO:0006888|GO:0007030|GO:0016021|GO:0030137|GO:0030663|GO:0032580|GO:0033116|GO:0034260|GO:0035459|GO:0042589|GO:0043231|GO:0048205|GO:0048208|GO:0048598|GO:0072661	ENSG00000099203|ENSG00000117500|ENSG00000134970|ENSG00000166557|ENSG00000243414|ENSG00000251201	+
ENSG00000189043	66.1031	35.0633	44.6241	48.5968	24.1156	33.2042	41.4838	32.9345	chr7	10971578	10979883	NDUFA4			NADH dehydrogenase (ubiquinone) 1 alpha subcomplex, 4, 9kDa [Source:HGNC Symbol;Acc:7687]	ENSG00000189043	4697	protein_coding	GO:0004129|GO:0005739|GO:0005743|GO:0005747|GO:0005751|GO:0006120|GO:0008137|GO:0022904|GO:0044237|GO:0044281	ENSG00000185633	-
ENSG00000273149	66.0705	36.8144	75.5294	59.4714	64.2807	64.9628	64.0684	64.4373	chr13	45914174	45915318	RP11-290D2.6				ENSG00000273149		antisense			+
ENSG00000092841	66.0643	140.873	108.264	105.067	66.917	82.6411	66.9771	72.1784	chr12	56551945	56557280	MYL6		B7Z6Z4|F8VPF3|F8VXL3|F8VZU9|F8W180|F8W1R7|G3V1V0|G3V1Y7|G8JLA2|J3KND3|Q6IBG5	myosin, light chain 6, alkali, smooth muscle and non-muscle [Source:HGNC Symbol;Acc:7587]	ENSG00000092841	4637	protein_coding	GO:0003774|GO:0005509|GO:0005515|GO:0005829|GO:0006936|GO:0007411|GO:0007519|GO:0008307|GO:0016459|GO:0016461|GO:0030049|GO:0030898	ENSG00000160808|ENSG00000168530|ENSG00000196465|ENSG00000198336	+
ENSG00000067167	66.0255	68.1343	72.9887	69.0495	83.2396	92.5228	95.6223	90.4616	chr8	71485677	71520622	TRAM1		B4E0K2|E5RFP8|G3XAN4|Q6FHL3	translocation associated membrane protein 1 [Source:HGNC Symbol;Acc:20568]	ENSG00000067167	23471	protein_coding	GO:0004872|GO:0005515|GO:0005783|GO:0005789|GO:0006412|GO:0006613|GO:0006614|GO:0010467|GO:0016021|GO:0019048|GO:0044267	ENSG00000065308|ENSG00000174599	-
ENSG00000260032	65.8951	60.7345	56.4274	61.019	81.1468	67.1687	42.7754	63.697	chr20	34633544	34638882	LINC00657			long intergenic non-protein coding RNA 657 [Source:HGNC Symbol;Acc:44311]	ENSG00000260032		lincRNA			-
ENSG00000124172	65.6867	43.6065	53.4325	54.2419	37.0408	45.5644	38.362	40.3224	chr20	57600522	57607437	ATP5E			ATP synthase, H+ transporting, mitochondrial F1 complex, epsilon subunit [Source:HGNC Symbol;Acc:838]	ENSG00000124172	514	protein_coding	GO:0000275|GO:0005753|GO:0005759|GO:0006200|GO:0015986|GO:0016887|GO:0022857|GO:0022904|GO:0042776|GO:0044237|GO:0044281|GO:0046933|GO:0046961	ENSG00000180389	-
ENSG00000108829	65.5123	36.634	41.1509	47.7657	34.1447	38.7576	37.6154	36.8392	chr17	48452420	48474914	LRRC59		I3L223	leucine rich repeat containing 59 [Source:HGNC Symbol;Acc:28817]	ENSG00000108829	55379	protein_coding	GO:0005515|GO:0005635|GO:0005783|GO:0005789|GO:0016021|GO:0042645		-
ENSG00000114867	65.3282	67.5556	57.0685	63.3174	62.7147	60.1707	56.9474	59.9442	chr3	184032283	184053146	EIF4G1		C9J2Z7|C9J556|C9J6B6|C9J987|C9JF13|C9JHW9|C9JIH5|C9JSU8|C9JWH7|C9JWH9|C9JWW9|C9K073|E7EUU4|E7EX73|E9PGM1|F8WB97|F8WCF2|Q96I65	eukaryotic translation initiation factor 4 gamma, 1 [Source:HGNC Symbol;Acc:3296]	ENSG00000114867	1981	protein_coding	GO:0000184|GO:0000288|GO:0000289|GO:0003677|GO:0003723|GO:0003743|GO:0005488|GO:0005515|GO:0005737|GO:0005829|GO:0006412|GO:0006413|GO:0006446|GO:0008135|GO:0008190|GO:0008219|GO:0008286|GO:0010467|GO:0016070|GO:0016071|GO:0016281|GO:0019048|GO:0019221|GO:0030324|GO:0044267|GO:0045471	ENSG00000075151|ENSG00000110321	+
ENSG00000143612	65.3037	55.0018	58.5437	59.6164	62.8914	73.842	76.8153	71.1829	chr1	154179182	154193104	C1orf43		Q09GN0	chromosome 1 open reading frame 43 [Source:HGNC Symbol;Acc:29876]	ENSG00000143612	25912	protein_coding	GO:0016021|GO:0016616|GO:0050662		-
ENSG00000173812	65.2871	72.6809	99.2908	79.0863	97.9771	113.406	116.716	109.366	chr17	39845137	39848920	EIF1		K7EM18|K7EQP2|Q6IAV3	eukaryotic translation initiation factor 1 [Source:HGNC Symbol;Acc:3249]	ENSG00000173812	10209	protein_coding	GO:0003743|GO:0005737|GO:0006413|GO:0006446|GO:0006950|GO:0008135|GO:0009048	ENSG00000114784	+
ENSG00000105701	65.2572	99.719	75.7577	80.2446	67.4194	88.2766	73.4192	76.3717	chr19	18642561	18654887	FKBP8		B2R8G6|J3KQ73|M0R1Q0|M0R1S6|M0R2K9|M0R2Q6|M0R304	FK506 binding protein 8, 38kDa [Source:HGNC Symbol;Acc:3724]	ENSG00000105701	23770	protein_coding	GO:0000413|GO:0001708|GO:0003755|GO:0005515|GO:0005528|GO:0005739|GO:0005740|GO:0006457|GO:0006915|GO:0007224|GO:0009953|GO:0010468|GO:0018208|GO:0019048|GO:0021904|GO:0021915|GO:0030176|GO:0030510|GO:0030513|GO:0031966|GO:0035264|GO:0035556|GO:0042802|GO:0043010|GO:0043066|GO:0046872	ENSG00000004478|ENSG00000077800|ENSG00000088832|ENSG00000096060|ENSG00000100442|ENSG00000119782|ENSG00000198225	-
ENSG00000117984	65.2414	88.1373	87.5032	80.294	102.65	102.616	90.4484	98.5716	chr11	1773982	1785222	CTSD		C9JH19|F8W787|F8WD96|H7C1V0	cathepsin D [Source:HGNC Symbol;Acc:2529]	ENSG00000117984	1509	protein_coding	GO:0000045|GO:0004190|GO:0005515|GO:0005576|GO:0005615|GO:0005739|GO:0005764|GO:0006508|GO:0008219|GO:0008233|GO:0019886|GO:0022617|GO:0030198|GO:0030574|GO:0031012|GO:0042470|GO:0043202	ENSG00000096088|ENSG00000131400|ENSG00000143839|ENSG00000182240|ENSG00000186318|ENSG00000196188|ENSG00000229183|ENSG00000229859|ENSG00000256713	-
ENSG00000204469	65.1964	43.0949	48.2363	52.1759	59.4128	51.4818	65.0897	58.6614	chr6	31588497	31605548	PRRC2A			proline-rich coiled-coil 2A [Source:HGNC Symbol;Acc:13918]	ENSG00000204469	7916	protein_coding	GO:0005515|GO:0005634|GO:0005737	ENSG00000117523|ENSG00000130723	+
ENSG00000107404	65.0782	59.3146	66.4004	63.5977	45.1796	73.56	73.5701	64.1032	chr1	1270656	1284730	DVL1		B7Z1E8|B7Z6B5|Q6PJD6	dishevelled segment polarity protein 1 [Source:HGNC Symbol;Acc:3084]	ENSG00000107404	1855	protein_coding	GO:0001505|GO:0001932|GO:0001933|GO:0004871|GO:0005109|GO:0005515|GO:0005622|GO:0005829|GO:0005874|GO:0005938|GO:0006366|GO:0006469|GO:0007269|GO:0007275|GO:0007409|GO:0007411|GO:0007528|GO:0010976|GO:0015630|GO:0016023|GO:0016328|GO:0019899|GO:0019901|GO:0021915|GO:0022007|GO:0030136|GO:0030177|GO:0030424|GO:0030425|GO:0030426|GO:0031122|GO:0031410|GO:0032091|GO:0032436|GO:0034504|GO:0035176|GO:…	ENSG00000004975|ENSG00000150764|ENSG00000161202	-
ENSG00000166396	65.0613	140.409	118.019	107.83	40.6256	66.5378	71.9773	59.7135	chr18	61420169	61472604	SERPINB7		C9JA68|C9JM00|Q6MZG5	serpin peptidase inhibitor, clade B (ovalbumin), member 7 [Source:HGNC Symbol;Acc:13902]	ENSG00000166396	8710	protein_coding	GO:0004867|GO:0005615|GO:0005737|GO:0010951|GO:0030162|GO:0032914|GO:0032967|GO:0072126|GO:0090362	ENSG00000021355|ENSG00000057149|ENSG00000106366|ENSG00000114204|ENSG00000117601|ENSG00000124570|ENSG00000135919|ENSG00000163536|ENSG00000166401|ENSG00000166634|ENSG00000170542|ENSG00000197632|ENSG00000197641|ENSG00000206072|ENSG00000206073|ENSG00000206075|ENSG00000242550|ENSG00000253309	+
ENSG00000169223	65.038	55.3054	60.9445	60.4293	76.4671	77.8437	64.8563	73.0557	chr5	176758563	176778853	LMAN2		B4DWN1|D6RBH1|D6RBV2|D6RDX1|D6RIU4	lectin, mannose-binding 2 [Source:HGNC Symbol;Acc:16986]	ENSG00000169223	10960	protein_coding	GO:0000139|GO:0005789|GO:0005793|GO:0015031|GO:0016020|GO:0016021|GO:0033116|GO:0046872	ENSG00000074695|ENSG00000114988|ENSG00000140506	-
ENSG00000184363	64.8424	76.0758	66.7414	69.2199	56.855	63.2642	59.2899	59.803	chr11	392614	404908	PKP3		E9PJR7|E9PK71|E9PKC4|E9PQ15|E9PRW6	plakophilin 3 [Source:HGNC Symbol;Acc:9025]	ENSG00000184363	11187	protein_coding	GO:0005488|GO:0005515|GO:0005634|GO:0005911|GO:0007155|GO:0030057	ENSG00000057294|ENSG00000081277|ENSG00000099889|ENSG00000144283|ENSG00000169862|ENSG00000198561	+
ENSG00000196576	64.5988	49.0011	58.9005	57.5001	73.3839	58.2191	58.6714	63.4248	chr22	50713408	50746056	PLXNB2		A6QRG9|A6QRH1|E2PU09|Q2TBE4	plexin B2 [Source:HGNC Symbol;Acc:9104]	ENSG00000196576	23654	protein_coding	GO:0001843|GO:0001932|GO:0004872|GO:0005096|GO:0005515|GO:0005622|GO:0005887|GO:0007165|GO:0007275|GO:0007405|GO:0007420|GO:0008360|GO:0016020|GO:0017154|GO:0032319|GO:0050772|GO:0071526|GO:2001222	ENSG00000004399|ENSG00000076356|ENSG00000114554|ENSG00000130827|ENSG00000136040|ENSG00000164050|ENSG00000198753|ENSG00000221866	-
ENSG00000183291	64.3762	54.2732	67.5789	62.0761	79.0597	73.148	67.4609	73.2229	chr1	87328132	87380107	41166		A8MZD0	Homo sapiens 15 kDa selenoprotein (SEP15), transcript variant 2, mRNA. [Source:RefSeq mRNA;Acc:NM_203341]	ENSG00000183291	9403	protein_coding	GO:0005515|GO:0005788|GO:0008430|GO:0051084		-
ENSG00000125868	64.2212	91.6724	94.3805	83.4247	64.9093	69.3366	70.703	68.3163	chr20	17550508	17590564	DSTN		F6RFD5	destrin (actin depolymerizing factor) [Source:HGNC Symbol;Acc:15750]	ENSG00000125868	11034	protein_coding	GO:0000910|GO:0003779|GO:0005622|GO:0005737|GO:0006928|GO:0008154|GO:0015629|GO:0030042|GO:0030836|GO:0030864|GO:0051014	ENSG00000165410|ENSG00000172757	+
ENSG00000165283	64.1365	49.7579	54.1011	55.9985	64.3871	73.11	60.5456	66.0142	chr9	35099888	35103154	STOML2		B4E1K7|F2Z2I8	stomatin (EPB72)-like 2 [Source:HGNC Symbol;Acc:14559]	ENSG00000165283	30968	protein_coding	GO:0001772|GO:0005102|GO:0005515|GO:0005739|GO:0005743|GO:0005758|GO:0005856|GO:0006851|GO:0006874|GO:0007005|GO:0008180|GO:0010876|GO:0010918|GO:0015629|GO:0016020|GO:0019897|GO:0032623|GO:0034982|GO:0035710|GO:0042101|GO:0042776|GO:0045121|GO:0050852|GO:0051259|GO:0090297|GO:1900210|GO:1901612|GO:1990046	ENSG00000067221|ENSG00000116218|ENSG00000133115|ENSG00000148175	-
ENSG00000137975	64.1321	62.667	60.8957	62.565	41.2663	40.4451	44.2692	41.9935	chr1	86889769	86922241	CLCA2			chloride channel accessory 2 [Source:HGNC Symbol;Acc:2016]	ENSG00000137975	9635	protein_coding	GO:0005254|GO:0005576|GO:0005886|GO:0005887|GO:0006810|GO:0006821|GO:0007155|GO:0009925|GO:0015276|GO:0030054	ENSG00000016490|ENSG00000016602	+
ENSG00000198856	63.8791	45.3865	57.5694	55.6117	59.219	58.4154	59.65	59.0948	chr4	109571740	109588976	OSTC			oligosaccharyltransferase complex subunit (non-catalytic) [Source:HGNC Symbol;Acc:24448]	ENSG00000198856		protein_coding	GO:0004579|GO:0008250|GO:0016021|GO:0018279		+
ENSG00000115128	63.8603	54.1229	53.6096	57.1976	66.028	73.5747	61.9202	67.1743	chr2	24290454	24299313	SF3B14		Q53TM1	Pre-mRNA branch site protein p14 [Source:UniProtKB/Swiss-Prot;Acc:Q9Y3B4]	ENSG00000115128	51639	protein_coding	GO:0000166|GO:0000398|GO:0003676|GO:0003723|GO:0005654|GO:0005689|GO:0008380|GO:0010467		-
ENSG00000197451	63.8404	47.4265	51.6358	54.3009	62.6634	58.7814	50.5105	57.3184	chr5	177631508	177638164	HNRNPAB		B4DMY3|D6R9P3|D6RBZ0|D6RD18	heterogeneous nuclear ribonucleoprotein A/B [Source:HGNC Symbol;Acc:5034]	ENSG00000197451	3182	protein_coding	GO:0000166|GO:0001837|GO:0003676|GO:0003700|GO:0003723|GO:0003729|GO:0005634|GO:0005737|GO:0030529|GO:0043565|GO:0045893	ENSG00000122566|ENSG00000135486|ENSG00000138668|ENSG00000139675|ENSG00000152795|ENSG00000170144|ENSG00000177733	+
ENSG00000162734	63.5897	119.67	98.0403	93.7667	49.5311	83.3871	89.5775	74.1652	chr1	160175127	160185166	PEA15		B1AKZ3|B1AKZ4|B1AKZ5	phosphoprotein enriched in astrocytes 15 [Source:HGNC Symbol;Acc:8822]	ENSG00000162734	8682	protein_coding	GO:0005515|GO:0005737|GO:0005875|GO:0006810|GO:0006915|GO:0008643|GO:0042981|GO:0043278|GO:0046325|GO:1902042|GO:1902043		+
ENSG00000138829	63.471	30.1329	25.7199	39.7746	27.0876	18.0672	21.3031	22.1526	chr5	127593601	127994878	FBN2		D6REJ2|D6RJI3|E9PHW4	fibrillin 2 [Source:HGNC Symbol;Acc:3604]	ENSG00000138829	2201	protein_coding	GO:0001527|GO:0005201|GO:0005509|GO:0005515|GO:0005576|GO:0005578|GO:0009653|GO:0016020|GO:0030198|GO:0030326|GO:0030501|GO:0035108|GO:0035583|GO:0045669|GO:0060346	ENSG00000049323|ENSG00000077942|ENSG00000090006|ENSG00000115380|ENSG00000119681|ENSG00000140092|ENSG00000142449|ENSG00000143341|ENSG00000144152|ENSG00000163520|ENSG00000166147|ENSG00000168056|ENSG00000172638	-
ENSG00000105401	63.3312	63.8972	53.2477	60.1587	47.4847	50.2358	41.4965	46.4057	chr19	10501810	10530797	CDC37		K7EJ06|K7EKQ2|K7EQA9	cell division cycle 37 [Source:HGNC Symbol;Acc:1735]	ENSG00000105401	11140	protein_coding	GO:0000079|GO:0005515|GO:0005737|GO:0005829|GO:0006605|GO:0019901|GO:0031072|GO:0031435|GO:0032587|GO:0043234|GO:0043422|GO:0051082|GO:0051087|GO:0051726|GO:0051879|GO:0060334|GO:0060338	ENSG00000106993	-
ENSG00000170515	63.2272	35.8161	38.8947	45.9793	41.2497	39.0215	39.8774	40.0495	chr12	56498103	56507691	PA2G4		A8K6Y1|F8VR77|F8VZ69|F8W0A3|Q6PIN5	proliferation-associated 2G4, 38kDa [Source:HGNC Symbol;Acc:8550]	ENSG00000170515	5036	protein_coding	GO:0003677|GO:0003700|GO:0003723|GO:0005515|GO:0005634|GO:0005730|GO:0005737|GO:0006351|GO:0006364|GO:0006417|GO:0007050|GO:0008283|GO:0009987|GO:0016787|GO:0030529|GO:0031625|GO:0045892	ENSG00000111142|ENSG00000257411	+
ENSG00000139289	63.1016	49.188	85.9808	66.0902	43.4352	56.9467	70.7047	57.0289	chr12	76419227	76427712	PHLDA1		A2BDE7|R4GND3	pleckstrin homology-like domain, family A, member 1 [Source:HGNC Symbol;Acc:8933]	ENSG00000139289	22822	protein_coding	GO:0005515|GO:0005543|GO:0005634|GO:0005886|GO:0006915|GO:0021879|GO:0030659|GO:0043065|GO:0045210	ENSG00000174307|ENSG00000181649	-
ENSG00000010278	63.0921	52.2066	52.3207	55.8731	54.3151	51.0046	51.5272	52.2823	chr12	6308881	6347425	CD9		A6NNI4|B4DPP0|F5GXT1|G8JLH6	CD9 molecule [Source:HGNC Symbol;Acc:1709]	ENSG00000010278	928	protein_coding	GO:0002576|GO:0005178|GO:0005515|GO:0005886|GO:0005887|GO:0006928|GO:0007155|GO:0007338|GO:0007342|GO:0007420|GO:0007596|GO:0008285|GO:0009414|GO:0009897|GO:0009986|GO:0014003|GO:0016021|GO:0016324|GO:0030168|GO:0030913|GO:0031092|GO:0032504	ENSG00000110651|ENSG00000127324|ENSG00000134198	+
ENSG00000102317	62.8959	33.1313	43.9736	46.6669	43.6498	35.1188	35.5883	38.119	chrX	48432837	48437454	RBM3		F5GZ81|Q9H5V0	RNA binding motif (RNP1, RRM) protein 3 [Source:HGNC Symbol;Acc:9900]	ENSG00000102317	5935	protein_coding	GO:0000166|GO:0003676|GO:0003723|GO:0005515|GO:0005634|GO:0005737|GO:0006396|GO:0006412|GO:0006417|GO:0009409|GO:0015934|GO:0030425|GO:0035196|GO:0043023|GO:0045727	ENSG00000099622|ENSG00000136527|ENSG00000147274|ENSG00000164548|ENSG00000169800|ENSG00000170748|ENSG00000175718|ENSG00000213516|ENSG00000226941|ENSG00000234414|ENSG00000242389|ENSG00000242875|ENSG00000244395	+
ENSG00000116649	62.8619	43.9368	43.9395	50.2461	44.4432	54.8685	53.5867	50.9661	chr1	11114641	11120081	SRM		K7EKM4|K7ESL0	spermidine synthase [Source:HGNC Symbol;Acc:11296]	ENSG00000116649	6723	protein_coding	GO:0003824|GO:0004766|GO:0005829|GO:0006595|GO:0008295|GO:0016740|GO:0034641|GO:0042803|GO:0044281		-
ENSG00000111639	62.718	64.9751	57.6367	61.7766	67.1919	69.2858	57.5803	64.686	chr12	6601150	6603007	MRPL51		M0R176	mitochondrial ribosomal protein L51 [Source:HGNC Symbol;Acc:14044]	ENSG00000111639	51258	protein_coding	GO:0003735|GO:0005515|GO:0005739|GO:0005761|GO:0005762|GO:0006412		-
ENSG00000100353	62.7061	36.5395	45.5117	48.2524	62.7934	53.7542	53.0448	56.5308	chr22	36906897	36925483	EIF3D		A8MWD3|B0QYA3|B0QYA4|B0QYA5|B0QYA6|B0QYA7|B0QYA8|B4DVY1|B4E1K8	eukaryotic translation initiation factor 3, subunit D [Source:HGNC Symbol;Acc:3278]	ENSG00000100353	8664	protein_coding	GO:0001731|GO:0001732|GO:0003743|GO:0005515|GO:0005737|GO:0005829|GO:0005852|GO:0006412|GO:0006413|GO:0006446|GO:0010467|GO:0016282|GO:0033290|GO:0044267		-
ENSG00000139644	62.6833	77.6599	67.7766	69.3733	74.5845	63.6707	61.7228	66.6593	chr12	50101508	50158717	TMBIM6		F8VPI1|F8VPZ7|F8VQQ5|F8VQW0|F8VR05|F8VSI7|F8VVJ4|F8VX73|F8W034|F8W086|F8W1V3|F8W201	transmembrane BAX inhibitor motif containing 6 [Source:HGNC Symbol;Acc:11723]	ENSG00000139644	7009	protein_coding	GO:0005634|GO:0005783|GO:0005789|GO:0005887|GO:0006915|GO:0006986|GO:0016021|GO:0032469|GO:0043066|GO:0070059		+
ENSG00000167970	62.5014	41.5998	51.2347	51.7786	58.9718	55.8475	51.297	55.3721	chr16	2303738	2312343	AC009065.1		H0Y5Z1	Uncharacterized protein [Source:UniProtKB/TrEMBL;Acc:H0Y5Z1]	ENSG00000167970		protein_coding			+
ENSG00000144381	62.4957	35.889	55.1411	51.1753	82.4014	72.0555	65.6095	73.3555	chr2	198351305	198381461	HSPD1		B7Z712|C9J0S9|C9JCQ4|C9JL19|C9JL25|E7ESH4|E7EXB4|F8WBB1|Q53QD5|Q53SE2	heat shock 60kDa protein 1 (chaperonin) [Source:HGNC Symbol;Acc:5261]	ENSG00000144381	3329	protein_coding	GO:0001530|GO:0002039|GO:0002368|GO:0002755|GO:0002842|GO:0003688|GO:0003697|GO:0005515|GO:0005524|GO:0005615|GO:0005737|GO:0005739|GO:0005743|GO:0005759|GO:0005769|GO:0005829|GO:0005886|GO:0005905|GO:0006200|GO:0006458|GO:0006919|GO:0006950|GO:0006986|GO:0009986|GO:0016887|GO:0019048|GO:0019907|GO:0030135|GO:0030141|GO:0032727|GO:0032729|GO:0032733|GO:0032735|GO:0032755|GO:0042026|GO:0042100|GO:…		-
ENSG00000181649	62.4376	27.9837	37.9931	42.8048	31.8136	45.0871	39.1518	38.6841	chr11	2949503	2950685	PHLDA2			pleckstrin homology-like domain, family A, member 2 [Source:HGNC Symbol;Acc:12385]	ENSG00000181649	7262	protein_coding	GO:0001890|GO:0005543|GO:0005737|GO:0006915|GO:0009887|GO:0010468|GO:0016020|GO:0030334|GO:0045995|GO:0070873	ENSG00000139289|ENSG00000174307	-
ENSG00000162909	62.173	79.4462	71.6742	71.0978	45.3776	56.747	72.3006	58.1417	chr1	223889295	223963720	CAPN2		C9JWY7	calpain 2, (m/II) large subunit [Source:HGNC Symbol;Acc:1479]	ENSG00000162909	824	protein_coding	GO:0000785|GO:0001666|GO:0001824|GO:0004198|GO:0005509|GO:0005515|GO:0005622|GO:0005634|GO:0005737|GO:0005886|GO:0006508|GO:0007520|GO:0008092|GO:0008233|GO:0008234|GO:0016540|GO:0046982	ENSG00000014216|ENSG00000077274|ENSG00000092529|ENSG00000103326|ENSG00000135773|ENSG00000137225|ENSG00000142330|ENSG00000149260|ENSG00000162949|ENSG00000182472|ENSG00000203697|ENSG00000214711	+
ENSG00000181061	61.9917	89.8825	69.241	73.705	41.5559	48.4361	46.8242	45.6054	chr3	42798669	42846023	HIGD1A		C9JAW5|C9JNU6	HIG1 hypoxia inducible domain family, member 1A [Source:HGNC Symbol;Acc:29527]	ENSG00000181061	25994	protein_coding	GO:0005743|GO:0006950|GO:0016021|GO:0043066|GO:0043234|GO:0055114|GO:0070469	ENSG00000131097|ENSG00000214511	-
ENSG00000187145	61.8323	55.4296	49.7478	55.6699	50.7455	59.9295	42.4255	51.0335	chr1	150266289	150281414	MRPS21			mitochondrial ribosomal protein S21 [Source:HGNC Symbol;Acc:14046]	ENSG00000187145	54460	protein_coding	GO:0003735|GO:0005622|GO:0005763|GO:0005840|GO:0006412		+
ENSG00000128228	61.7319	30.85	40.3633	44.3151	33.9334	49.6132	32.8188	38.7885	chr22	21996550	21998587	SDF2L1			stromal cell-derived factor 2-like 1 [Source:HGNC Symbol;Acc:10676]	ENSG00000128228	23753	protein_coding	GO:0005788|GO:0016020	ENSG00000132581	+
ENSG00000269900	61.7191	117.545	105.276	94.8467	99.8447	121.562	352.018	191.142	chr9	35657748	35658015	RMRP			RNA component of mitochondrial RNA processing endoribonuclease [Source:HGNC Symbol;Acc:10031]	ENSG00000269900		lincRNA		ENSG00000223088|ENSG00000251950|ENSG00000252419|ENSG00000252465|ENSG00000253045	-
ENSG00000145824	61.6513	200.907	130.116	130.891	87.1132	131.021	112.426	110.187	chr5	134906373	134914969	CXCL14			chemokine (C-X-C motif) ligand 14 [Source:HGNC Symbol;Acc:10640]	ENSG00000145824	9547	protein_coding	GO:0005576|GO:0005615|GO:0005794|GO:0006935|GO:0006955|GO:0007165|GO:0007267|GO:0008009|GO:0048839		-
ENSG00000230937	61.5483	49.3233	62.6563	57.8426	218.499	181.157	121.918	173.858	chr1	209602165	209606183	MIR205HG			MIR205 host gene (non-protein coding) [Source:HGNC Symbol;Acc:43562]	ENSG00000230937		lincRNA			+
ENSG00000189280	61.5149	43.2415	46.4736	50.41	40.9125	45.6632	44.5773	43.7177	chr1	35220648	35224113	GJB5			gap junction protein, beta 5, 31.1kDa [Source:HGNC Symbol;Acc:4287]	ENSG00000189280	2709	protein_coding	GO:0005922|GO:0007154|GO:0008544|GO:0016021|GO:0060708|GO:0060713	ENSG00000121634|ENSG00000121742|ENSG00000121743|ENSG00000131233|ENSG00000135355|ENSG00000143140|ENSG00000152661|ENSG00000159248|ENSG00000164411|ENSG00000165474|ENSG00000169562|ENSG00000182963|ENSG00000183153|ENSG00000187513|ENSG00000188910|ENSG00000189433|ENSG00000198835	+
ENSG00000142227	61.376	15.0743	32.8276	36.426	34.9907	33.2821	32.0893	33.454	chr19	48824766	48833810	EMP3		M0QXN1|M0QXS0|M0QZ66|M0R122|M0R1L9	epithelial membrane protein 3 [Source:HGNC Symbol;Acc:3335]	ENSG00000142227	2014	protein_coding	GO:0008285|GO:0016021|GO:0016049	ENSG00000109099|ENSG00000134531|ENSG00000213853	+
ENSG00000241794	60.6699	86.2232	132.341	93.0779	4.22483	13.552	25.8533	14.5434	chr1	153028589	153030013	SPRR2A			small proline-rich protein 2A [Source:HGNC Symbol;Acc:11261]	ENSG00000241794	6700	protein_coding	GO:0001533|GO:0005515|GO:0005737|GO:0008544|GO:0030216|GO:0031424	ENSG00000196805	-
ENSG00000163682	60.6334	39.3258	52.4685	50.8092	77.8014	67.2795	53.5154	66.1988	chr4	39455744	39460568	RPL9		D6RAN4|E7ESE0|Q53Z07	ribosomal protein L9 [Source:HGNC Symbol;Acc:10369]	ENSG00000163682	6133	protein_coding	GO:0000184|GO:0003723|GO:0003735|GO:0005730|GO:0005737|GO:0005829|GO:0005840|GO:0006412|GO:0006413|GO:0006414|GO:0006415|GO:0006614|GO:0010467|GO:0016032|GO:0016070|GO:0016071|GO:0019058|GO:0019083|GO:0019843|GO:0022625|GO:0044267		-
ENSG00000115484	60.5995	44.0502	50.5689	51.7395	51.2075	59.0079	60.418	56.8778	chr2	62095224	62115939	CCT4		B7Z2F4|B7Z9L0	chaperonin containing TCP1, subunit 4 (delta) [Source:HGNC Symbol;Acc:1617]	ENSG00000115484	10575	protein_coding	GO:0002199|GO:0005524|GO:0005634|GO:0005737|GO:0005813|GO:0005829|GO:0005832|GO:0005874|GO:0006457|GO:0007339|GO:0042470|GO:0044267|GO:0044297|GO:0051082|GO:0051084		-
ENSG00000196396	60.3462	44.9702	51.7817	52.3661	39.3824	39.9232	28.7092	36.0049	chr20	49126891	49201299	PTPN1		A8K3M3|B4DSN5	protein tyrosine phosphatase, non-receptor type 1 [Source:HGNC Symbol;Acc:9642]	ENSG00000196396	5770	protein_coding	GO:0004725|GO:0005158|GO:0005515|GO:0005769|GO:0005783|GO:0005789|GO:0005829|GO:0005886|GO:0006470|GO:0007596|GO:0008270|GO:0008286|GO:0009966|GO:0016311|GO:0016791|GO:0019221|GO:0019899|GO:0019901|GO:0030100|GO:0030168|GO:0030968|GO:0030971|GO:0031410|GO:0031532|GO:0035335|GO:0035791|GO:0046626|GO:0046627|GO:0046875|GO:0060333|GO:0060334|GO:0060337|GO:0060338|GO:0060397|GO:1902202	ENSG00000070159|ENSG00000070778|ENSG00000088179|ENSG00000152104|ENSG00000163629|ENSG00000169410|ENSG00000170324|ENSG00000175354|ENSG00000183675|ENSG00000204179	+
ENSG00000123989	60.2762	65.5063	58.7464	61.5096	41.6322	53.5221	56.9801	50.7115	chr2	220403669	220408509	CHPF		F5H233|F8W6H2	chondroitin polymerizing factor [Source:HGNC Symbol;Acc:24291]	ENSG00000123989	79586	protein_coding	GO:0000139|GO:0005975|GO:0016021|GO:0016758|GO:0030203|GO:0030204|GO:0030206|GO:0032580|GO:0044281|GO:0046872|GO:0047238|GO:0050510	ENSG00000033100|ENSG00000131873|ENSG00000139044|ENSG00000147408|ENSG00000169826|ENSG00000182272|ENSG00000198108	-
ENSG00000063244	60.2603	41.0995	39.5972	46.9857	49.6422	46.9411	42.5237	46.369	chr19	56165512	56186081	U2AF2		K7ENG2	U2 small nuclear RNA auxiliary factor 2 [Source:HGNC Symbol;Acc:23156]	ENSG00000063244	11338	protein_coding	GO:0000166|GO:0000398|GO:0003676|GO:0003723|GO:0005515|GO:0005634|GO:0005654|GO:0005681|GO:0006366|GO:0006369|GO:0006397|GO:0006406|GO:0008380|GO:0010467|GO:0019899|GO:0031124|GO:0048025|GO:0070742		+
ENSG00000104419	60.2149	173.088	183.194	138.832	102.167	146.481	139.805	129.485	chr8	134249414	134314265	NDRG1		B3KWB2|B7Z505|E5RG99|E5RGG6|E5RGM5|E5RH82|E5RI76|E5RIM2|E5RIR1|E5RIV1|E5RJ98|E5RJY1|E5RK17|E7ESM1|E9PDL6|Q8N959	N-myc downstream regulated 1 [Source:HGNC Symbol;Acc:7679]	ENSG00000104419	10397	protein_coding	GO:0005515|GO:0005634|GO:0005737|GO:0005813|GO:0005829|GO:0005874|GO:0005886|GO:0005913|GO:0008017|GO:0010038|GO:0015630|GO:0017137|GO:0030330|GO:0032287|GO:0043015|GO:0045296|GO:0045576|GO:0048471|GO:0055038|GO:0071456|GO:0090232	ENSG00000101079|ENSG00000103034|ENSG00000165795	-
ENSG00000170027	60.2142	56.6341	59.1748	58.6744	60.5251	62.7288	59.7852	61.013	chr7	75956116	75988348	YWHAG		B4DHC4	tyrosine 3-monooxygenase/tryptophan 5-monooxygenase activation protein, gamma polypeptide [Source:HGNC Symbol;Acc:12852]	ENSG00000170027	7532	protein_coding	GO:0000086|GO:0000278|GO:0005080|GO:0005159|GO:0005515|GO:0005829|GO:0006469|GO:0006605|GO:0006915|GO:0008426|GO:0009966|GO:0019904|GO:0030659|GO:0030971|GO:0031988|GO:0032869|GO:0045664|GO:0048167|GO:0070062|GO:0097193|GO:1900740	ENSG00000108953|ENSG00000128245|ENSG00000134308|ENSG00000164924|ENSG00000166913|ENSG00000175793	-
ENSG00000108679	60.1748	18.7987	17.0303	32.0012	35.9315	23.293	13.6966	24.307	chr17	76967320	76976191	LGALS3BP		B4DVE1|K7EJD3|K7EJY8|K7EKQ5|K7ELA1|K7EM15|K7EN99|K7EP36|K7EQT9|K7ER67|K7ERZ6|K7ES75	lectin, galactoside-binding, soluble, 3 binding protein [Source:HGNC Symbol;Acc:6564]	ENSG00000108679	3959	protein_coding	GO:0005044|GO:0005515|GO:0005578|GO:0005615|GO:0006968|GO:0007155|GO:0007165|GO:0016020|GO:0031012|GO:0070062	ENSG00000204347	-
ENSG00000150782	59.9774	71.2994	72.8704	68.049	38.8375	53.6455	54.2059	48.8963	chr11	112013974	112034840	IL18		Q9NQ49	interleukin 18 (interferon-gamma-inducing factor) [Source:HGNC Symbol;Acc:5986]	ENSG00000150782	3606	protein_coding	GO:0000165|GO:0001525|GO:0001649|GO:0001666|GO:0005125|GO:0005576|GO:0005615|GO:0005829|GO:0006954|GO:0006955|GO:0007267|GO:0009314|GO:0009409|GO:0010628|GO:0016324|GO:0030101|GO:0030155|GO:0030324|GO:0030431|GO:0031663|GO:0032722|GO:0032725|GO:0032729|GO:0032731|GO:0032740|GO:0032757|GO:0032760|GO:0032819|GO:0032930|GO:0032967|GO:0034105|GO:0042033|GO:0042088|GO:0042092|GO:0042094|GO:0042095|GO:…		-
ENSG00000177731	59.9511	43.2194	54.0694	52.4133	59.8794	61.2499	71.1312	64.0868	chr17	18148150	18162230	FLII		J3KS39|J3KS54|J3KT47|J3QLR6|J3QQQ2|J3QQU5|K7EP27|K7EP37|K7EQZ7	flightless I homolog (Drosophila) [Source:HGNC Symbol;Acc:3750]	ENSG00000177731	2314	protein_coding	GO:0003779|GO:0005515|GO:0005634|GO:0005737|GO:0005813|GO:0005925|GO:0006351|GO:0006355|GO:0006936|GO:0007275	ENSG00000006747|ENSG00000042493|ENSG00000127831|ENSG00000135407|ENSG00000136059|ENSG00000148180|ENSG00000197321	-
ENSG00000150938	59.9284	75.3389	61.9859	65.7511	62.7	58.5142	71.795	64.3364	chr2	36583069	36778278	CRIM1		B4DUW0|H7C1Z0|H7C2T6|Q4ZG85|Q53TH9|Q53TR0	cysteine rich transmembrane BMP regulator 1 (chordin-like) [Source:HGNC Symbol;Acc:2359]	ENSG00000150938		protein_coding	GO:0001558|GO:0004857|GO:0004867|GO:0005010|GO:0005515|GO:0005520|GO:0005576|GO:0005886|GO:0007399|GO:0016021|GO:0048009		+
ENSG00000147955	59.887	34.5746	35.9728	43.4781	43.0514	40.7137	40.5052	41.4234	chr9	34634719	34637806	SIGMAR1		A2A3U5|Q5T1J1	sigma non-opioid intracellular receptor 1 [Source:HGNC Symbol;Acc:8157]	ENSG00000147955	10280	protein_coding	GO:0000247|GO:0004872|GO:0004985|GO:0005515|GO:0005635|GO:0005637|GO:0005640|GO:0005783|GO:0005789|GO:0005811|GO:0005887|GO:0006696|GO:0006869|GO:0007399|GO:0008144|GO:0008219|GO:0016021|GO:0030054|GO:0030426|GO:0038003|GO:0043523		-
ENSG00000224081	59.7652	112.71	71.8063	81.4271	32.7359	50.6407	30.5	37.9589	chr1	95104017	95285837	LINC01057			long intergenic non-protein coding RNA 1057 [Source:HGNC Symbol;Acc:49057]	ENSG00000224081		lincRNA			-
ENSG00000241685	59.6646	47.7275	43.1821	50.1914	43.823	42.1912	38.8421	41.6188	chr7	98923521	98985787	ARPC1A		B4DLQ7|E9PF58|F8WFD3|Q75MY0	actin related protein 2/3 complex, subunit 1A, 41kDa [Source:HGNC Symbol;Acc:703]	ENSG00000241685	10552	protein_coding	GO:0003779|GO:0005515|GO:0005829|GO:0005856|GO:0015629|GO:0030036|GO:0030833|GO:0038096|GO:0045087	ENSG00000130429	+
ENSG00000026508	59.6383	44.2476	50.8309	51.5722	46.2662	41.9036	42.5942	43.588	chr11	35160417	35253949	CD44		B4XHE2|C0STK4|C1PHC3|C1PHC4|C1PHE6|E7EPC6|E9PKC6|H0Y2P0|H0YCL4|H0YCV9|H0YD13|H0YDW7|H0YE40|H0YEA1|H0YEU1|H0YF08|J3KN83|Q86UZ1	CD44 molecule (Indian blood group) [Source:HGNC Symbol;Acc:1681]	ENSG00000026508	960	protein_coding	GO:0001658|GO:0002246|GO:0004415|GO:0004888|GO:0005515|GO:0005518|GO:0005540|GO:0005737|GO:0005794|GO:0005886|GO:0005887|GO:0005975|GO:0007155|GO:0007160|GO:0009897|GO:0009986|GO:0010628|GO:0016020|GO:0016055|GO:0016323|GO:0016337|GO:0019221|GO:0030198|GO:0030203|GO:0030212|GO:0030214|GO:0033138|GO:0034116|GO:0043066|GO:0043154|GO:0043518|GO:0044281|GO:0044344|GO:0050731|GO:0051216|GO:0060333|GO:…	ENSG00000133800	+
ENSG00000184640	59.5405	31.4926	27.1251	39.3861	41.92	37.2156	23.7155	34.2837	chr17	75276651	75496678	41160		K7EIE4|K7EIR4|K7EJ51|K7EJL9|K7EJV0|K7EJZ2|K7EK18|K7EKF9|K7EKN4|K7EL40|K7ELJ9|K7EMW8|K7EN52|K7ENL0|K7EPY1|K7EQ08|K7EQD7|K7ER14|K7ER34|K7ER52|K7ERG1|Q96QF2	septin 9 [Source:HGNC Symbol;Acc:7323]	ENSG00000184640	10801	protein_coding	GO:0000166|GO:0001725|GO:0003677|GO:0003924|GO:0005515|GO:0005524|GO:0005525|GO:0005622|GO:0005737|GO:0005874|GO:0006184|GO:0007049|GO:0007059|GO:0007264|GO:0015629|GO:0016021|GO:0031105|GO:0048471|GO:0051291|GO:0051301	ENSG00000100167|ENSG00000108387|ENSG00000122545|ENSG00000125354|ENSG00000138758|ENSG00000140623|ENSG00000154997|ENSG00000164402|ENSG00000168385|ENSG00000180096|ENSG00000184702|ENSG00000186522|ENSG00000270466	+
ENSG00000096433	59.427	46.6112	61.7785	55.9389	56.2691	62.3371	80.4485	66.3516	chr6	33588142	33664351	ITPR3		A6H8K3	inositol 1,4,5-trisphosphate receptor, type 3 [Source:HGNC Symbol;Acc:6182]	ENSG00000096433	3710	protein_coding	GO:0000822|GO:0005216|GO:0005218|GO:0005220|GO:0005262|GO:0005488|GO:0005515|GO:0005634|GO:0005640|GO:0005654|GO:0005730|GO:0005737|GO:0005783|GO:0005789|GO:0005886|GO:0005887|GO:0005903|GO:0006112|GO:0006811|GO:0006816|GO:0007165|GO:0007173|GO:0007186|GO:0007202|GO:0007204|GO:0007596|GO:0007613|GO:0008543|GO:0016020|GO:0030168|GO:0031095|GO:0035091|GO:0038095|GO:0038096|GO:0043025|GO:0043209|GO:…	ENSG00000123104|ENSG00000150995|ENSG00000196218|ENSG00000198626|ENSG00000198838	+
ENSG00000099795	59.3966	75.0579	59.5632	64.6726	58.7478	62.477	45.9248	55.7165	chr19	14676890	14682874	NDUFB7		M0R3B8	NADH dehydrogenase (ubiquinone) 1 beta subcomplex, 7, 18kDa [Source:HGNC Symbol;Acc:7702]	ENSG00000099795	4713	protein_coding	GO:0003954|GO:0005739|GO:0005743|GO:0005747|GO:0005758|GO:0006120|GO:0008137|GO:0022904|GO:0044237|GO:0044281		-
ENSG00000117472	59.3724	73.4776	58.7974	63.8825	16.5922	32.5641	37.8666	29.0076	chr1	46640745	46651630	TSPAN1			tetraspanin 1 [Source:HGNC Symbol;Acc:20657]	ENSG00000117472	10103	protein_coding	GO:0005765|GO:0016021	ENSG00000000003|ENSG00000011105|ENSG00000085117|ENSG00000104894|ENSG00000110900|ENSG00000135404|ENSG00000140391|ENSG00000143119|ENSG00000156298|ENSG00000157570|ENSG00000177697|ENSG00000214063|ENSG00000250349	+
ENSG00000107833	59.1209	37.6146	46.3055	47.6803	64.7797	66.1729	43.7567	58.2364	chr10	103541082	103543170	NPM3			nucleophosmin/nucleoplasmin 3 [Source:HGNC Symbol;Acc:7931]	ENSG00000107833	10360	protein_coding	GO:0003676|GO:0005515|GO:0005730|GO:0006364|GO:0009303	ENSG00000158806|ENSG00000181163	-
ENSG00000172115	59.0758	34.94	36.1285	43.3814	49.467	43.7819	32.3602	41.8697	chr7	25159710	25164980	CYCS		C9JFR7|G4XXL9|Q6LER6	cytochrome c, somatic [Source:HGNC Symbol;Acc:19986]	ENSG00000172115	54205	protein_coding	GO:0000159|GO:0004722|GO:0005506|GO:0005515|GO:0005634|GO:0005739|GO:0005743|GO:0005758|GO:0005829|GO:0006309|GO:0006915|GO:0008635|GO:0009055|GO:0020037|GO:0022904|GO:0044237|GO:0044281|GO:0045155|GO:0045333|GO:0055114|GO:0070469|GO:0097193	ENSG00000269383	-
ENSG00000112972	58.9959	17.5392	29.8349	35.4567	32.6643	26.1105	32.4579	30.4109	chr5	43289497	43313614	HMGCS1		D6RIW1|Q8N995	3-hydroxy-3-methylglutaryl-CoA synthase 1 (soluble) [Source:HGNC Symbol;Acc:5007]	ENSG00000112972	3157	protein_coding	GO:0001101|GO:0001889|GO:0003824|GO:0004421|GO:0005634|GO:0005737|GO:0005829|GO:0005886|GO:0006629|GO:0006695|GO:0007420|GO:0008144|GO:0008152|GO:0008299|GO:0008584|GO:0009645|GO:0009725|GO:0010243|GO:0014070|GO:0014074|GO:0016853|GO:0033197|GO:0034698|GO:0042493|GO:0042803|GO:0043177|GO:0044255|GO:0044281|GO:0046690|GO:0055094|GO:0070723|GO:0071372|GO:0071397|GO:0071407	ENSG00000134240	-
ENSG00000175592	58.9343	17.4832	35.6328	37.3501	22.8206	28.4734	27.3188	26.2043	chr11	65659520	65668044	FOSL1		B4DR11|E9PKL5|E9PPX2	FOS-like antigen 1 [Source:HGNC Symbol;Acc:13718]	ENSG00000175592	8061	protein_coding	GO:0000977|GO:0001701|GO:0003677|GO:0003700|GO:0005515|GO:0005634|GO:0005829|GO:0006355|GO:0006357|GO:0006366|GO:0006935|GO:0006968|GO:0007296|GO:0007565|GO:0007612|GO:0008284|GO:0008285|GO:0009612|GO:0009615|GO:0009629|GO:0014070|GO:0031668|GO:0032570|GO:0034097|GO:0042493|GO:0042542|GO:0042734|GO:0043005|GO:0043065|GO:0043231|GO:0043565|GO:0045787|GO:0051091|GO:0051412|GO:0051591|GO:0060674	ENSG00000075426|ENSG00000125740|ENSG00000170345	-
ENSG00000105355	58.8985	48.1958	33.6729	46.9224	31.9564	31.6102	27.8497	30.4721	chr19	4838353	4867780	PLIN3		K7EJD0|K7EL96|K7ER39	perilipin 3 [Source:HGNC Symbol;Acc:16893]	ENSG00000105355	10226	protein_coding	GO:0005515|GO:0005737|GO:0005768|GO:0005794|GO:0005811|GO:0010008|GO:0016192|GO:0043231	ENSG00000147872|ENSG00000166819|ENSG00000167676|ENSG00000214456	-
ENSG00000100632	58.631	45.0272	45.4314	49.6965	59.6458	52.8013	41.5094	51.3188	chr14	69846848	69865344	ERH		G3V279	enhancer of rudimentary homolog (Drosophila) [Source:HGNC Symbol;Acc:3447]	ENSG00000100632	2079	protein_coding	GO:0006139|GO:0006213|GO:0007049|GO:0030496		-
ENSG00000267261	58.5662	50.5283	48.3693	52.488	31.9807	39.8372	41.7306	37.8495	chr17	40271692	40306934	CTD-2132N18.3		F8VSF8|F8VVK3|F8VWU4|K7EIP6|K7ERI8|K7ERQ8	Uncharacterized protein [Source:UniProtKB/TrEMBL;Acc:K7EIP6]	ENSG00000267261		protein_coding	GO:0003924|GO:0004402|GO:0005525|GO:0005622|GO:0005634|GO:0005737|GO:0006184|GO:0006355|GO:0006886|GO:0006913|GO:0007032|GO:0007165|GO:0007264|GO:0015031|GO:0016020|GO:0030100|GO:0030139	ENSG00000080371|ENSG00000108774|ENSG00000111540|ENSG00000124209|ENSG00000124839|ENSG00000139832|ENSG00000144566|ENSG00000168461|ENSG00000169228	-
ENSG00000162458	58.393	78.391	75.1167	70.6336	48.1846	65.7484	75.4525	63.1285	chr1	16083102	16113089	FBLIM1		D6R9I4|D6R9V9|D6RA19|D6RAI6|E7EN81|E7EPI5|E7EWE8	filamin binding LIM protein 1 [Source:HGNC Symbol;Acc:24686]	ENSG00000162458	54751	protein_coding	GO:0001725|GO:0005829|GO:0005925|GO:0005938|GO:0008270|GO:0008360|GO:0016337|GO:0030054|GO:0031005|GO:0033623|GO:0034329|GO:0043231	ENSG00000087077|ENSG00000099204|ENSG00000129474|ENSG00000142279|ENSG00000144791|ENSG00000145012|ENSG00000158856|ENSG00000159840|ENSG00000163995|ENSG00000173210	+
ENSG00000178934	58.3717	85.8922	127.498	90.5874	389.448	343.445	252.338	328.41	chr19	39279851	39282389	LGALS7B			lectin, galactoside-binding, soluble, 7B [Source:HGNC Symbol;Acc:34447]	ENSG00000178934		protein_coding	GO:0005615|GO:0005634|GO:0005737|GO:0006915|GO:0007157|GO:0030246	ENSG00000116977|ENSG00000119862|ENSG00000131981|ENSG00000133317|ENSG00000168961|ENSG00000170298|ENSG00000171747|ENSG00000171916|ENSG00000205076	+
ENSG00000261582	58.1755	30.7575	37.3397	42.0909	32.38	38.5931	29.2907	33.4213	chr20	33855688	33867846	RP4-614O4.11				ENSG00000261582		antisense			-
ENSG00000115310	58.1306	68.628	69.0765	65.2784	51.3404	58.0052	63.9688	57.7715	chr2	55199325	55339757	RTN4		C9J685|F8W914|F8WAM4|Q53R94|Q53RF4|Q53SY1	reticulon 4 [Source:HGNC Symbol;Acc:14085]	ENSG00000115310	57142	protein_coding	GO:0001525|GO:0005515|GO:0005635|GO:0005783|GO:0005886|GO:0006915|GO:0007399|GO:0007413|GO:0016021|GO:0021801|GO:0030176|GO:0030308|GO:0030334|GO:0030517|GO:0042981|GO:0042995|GO:0043025|GO:0048011|GO:0050770|GO:0050771|GO:0051960|GO:0060317|GO:0071786|GO:2000172	ENSG00000125744|ENSG00000133318|ENSG00000139970	-
ENSG00000170348	58.0943	50.851	52.9774	53.9742	55.5044	54.7975	54.5716	54.9578	chr14	75598173	75643334	TMED10		B4DZH3|G3V2K7	transmembrane emp24-like trafficking protein 10 (yeast) [Source:HGNC Symbol;Acc:16998]	ENSG00000170348	10972	protein_coding	GO:0001101|GO:0001822|GO:0005515|GO:0005783|GO:0005789|GO:0005793|GO:0005794|GO:0005801|GO:0005886|GO:0006810|GO:0006886|GO:0006888|GO:0006890|GO:0007030|GO:0016021|GO:0019905|GO:0030137|GO:0030140|GO:0030658|GO:0030667|GO:0032403|GO:0033116|GO:0034205|GO:0035459|GO:0035964|GO:0042470|GO:0042589|GO:0043231|GO:0043279|GO:0045055|GO:0048199|GO:0048205|GO:0048208|GO:0051259|GO:0070765		-
ENSG00000177606	57.9832	151.131	146.391	118.502	100.401	132.159	162.168	131.576	chr1	59246465	59249785	JUN			jun proto-oncogene [Source:HGNC Symbol;Acc:6204]	ENSG00000177606	3725	protein_coding	GO:0000228|GO:0000980|GO:0001077|GO:0001102|GO:0001190|GO:0001525|GO:0001774|GO:0001836|GO:0001889|GO:0001938|GO:0002224|GO:0002755|GO:0002756|GO:0003151|GO:0003677|GO:0003690|GO:0003700|GO:0003705|GO:0003713|GO:0005100|GO:0005515|GO:0005634|GO:0005654|GO:0005667|GO:0005719|GO:0005829|GO:0006351|GO:0006355|GO:0006366|GO:0007179|GO:0007184|GO:0007568|GO:0007612|GO:0007623|GO:0008134|GO:0008284|GO:…	ENSG00000130522|ENSG00000171223	-
ENSG00000237550	57.9369	35.636	49.2992	47.624	76.6072	73.3457	47.4026	65.7852	chr15	82664459	82748784	RPL9P9			ribosomal protein L9 pseudogene 9 [Source:HGNC Symbol;Acc:17251]	ENSG00000237550		pseudogene			-
ENSG00000117592	57.874	54.6339	57.7197	56.7426	54.7595	59.2571	53.9549	55.9905	chr1	173446405	173457946	PRDX6			peroxiredoxin 6 [Source:HGNC Symbol;Acc:16753]	ENSG00000117592	9588	protein_coding	GO:0004602|GO:0004623|GO:0005515|GO:0005737|GO:0005764|GO:0005829|GO:0006979|GO:0009395|GO:0016023|GO:0016209|GO:0016491|GO:0042744|GO:0051920|GO:0055114		+
ENSG00000119335	57.8393	53.0778	60.258	57.0584	83.709	75.3483	65.9572	75.0048	chr9	131445703	131458679	SET		B2REB7|Q5VXV3	SET nuclear oncogene [Source:HGNC Symbol;Acc:10760]	ENSG00000119335	6418	protein_coding	GO:0003677|GO:0004864|GO:0005515|GO:0005634|GO:0005654|GO:0005737|GO:0005783|GO:0005829|GO:0006260|GO:0006334|GO:0006337|GO:0006913|GO:0008601|GO:0010467|GO:0016070|GO:0016071|GO:0035067|GO:0042393|GO:0043234|GO:0043524|GO:0045892|GO:0048471	ENSG00000168757|ENSG00000178021|ENSG00000180543|ENSG00000184205|ENSG00000187189|ENSG00000189241|ENSG00000228927|ENSG00000229549|ENSG00000233803|ENSG00000236424|ENSG00000238074|ENSG00000258992	+
ENSG00000146731	57.7446	40.0402	44.1481	47.311	53.3043	48.0306	49.4766	50.2705	chr7	56119323	56131682	CCT6A		B4DPJ8	chaperonin containing TCP1, subunit 6A (zeta 1) [Source:HGNC Symbol;Acc:1620]	ENSG00000146731	908	protein_coding	GO:0001669|GO:0002199|GO:0005524|GO:0005737|GO:0005829|GO:0005832|GO:0005874|GO:0006457|GO:0007339|GO:0044267|GO:0044297|GO:0051082|GO:0051084	ENSG00000132141	+
ENSG00000264455	57.7139	48.2488	45.6635	50.5421	47.1702	59.1889	47.3699	51.243	chr16	28855240	28855328	MIR4721			microRNA 4721 [Source:HGNC Symbol;Acc:41609]	ENSG00000264455		miRNA			-
ENSG00000160932	57.7082	18.7181	29.5907	35.339	27.2142	29.4193	28.4113	28.3483	chr8	144099399	144105249	LY6E		E5RGI6|E5RI33|E5RI58|E5RIQ1|E7EWF8|Q7Z787	lymphocyte antigen 6 complex, locus E [Source:HGNC Symbol;Acc:6727]	ENSG00000160932	4061	protein_coding	GO:0001701|GO:0005887|GO:0007166|GO:0030325|GO:0031225|GO:0035265|GO:0042415|GO:0048242|GO:0055010		+
ENSG00000256034	57.5797	60.0978	80.5603	66.0793	77.9372	115.189	104.7	99.2753	chr11	73471608	73472115	RP11-707G14.1				ENSG00000256034		antisense			+
ENSG00000125970	57.3845	49.1795	51.486	52.6833	46.3357	51.4981	38.7998	45.5445	chr20	32581452	32696114	RALY		B4DSJ1|Q53GL6|Q5QPL9|Q5QPM0|Q5QPM1|Q5QPM2	RALY heterogeneous nuclear ribonucleoprotein [Source:HGNC Symbol;Acc:15921]	ENSG00000125970	22913	protein_coding	GO:0000166|GO:0000398|GO:0003676|GO:0003723|GO:0005634|GO:0071013	ENSG00000092199|ENSG00000179172|ENSG00000184672	+
ENSG00000129250	57.2316	92.2801	63.394	70.9686	49.0258	61.1206	55.8258	55.324	chr17	4901243	4931696	KIF1C		I3L1B1	kinesin family member 1C [Source:HGNC Symbol;Acc:6317]	ENSG00000129250	10749	protein_coding	GO:0003774|GO:0003777|GO:0005515|GO:0005524|GO:0005783|GO:0005794|GO:0005871|GO:0005874|GO:0006890|GO:0007018|GO:0008017	ENSG00000054523|ENSG00000089177|ENSG00000118193|ENSG00000130294|ENSG00000137177|ENSG00000159433|ENSG00000197892	+
ENSG00000105404	57.0373	61.4562	56.7027	58.3987	26.1336	44.4302	46.3372	38.967	chr19	42460833	42463542	RABAC1		M0QXH1|M0QXU8|M0R3D4	Rab acceptor 1 (prenylated) [Source:HGNC Symbol;Acc:9794]	ENSG00000105404	10567	protein_coding	GO:0005515|GO:0005794|GO:0005886|GO:0008021|GO:0008022|GO:0016021|GO:0030054|GO:0042802|GO:0070064		-
ENSG00000100979	56.9917	30.7573	56.1861	47.9783	54.5417	50.0444	52.6619	52.416	chr20	44527399	44540794	PLTP		B3KUE5	phospholipid transfer protein [Source:HGNC Symbol;Acc:9093]	ENSG00000100979	5360	protein_coding	GO:0005576|GO:0006629|GO:0006869|GO:0008289|GO:0010189|GO:0030317	ENSG00000101425|ENSG00000129988|ENSG00000184459	-
ENSG00000168615	56.8934	52.7315	46.7192	52.1147	46.6699	41.9399	47.3971	45.3356	chr8	38854388	38962663	ADAM9		A0AVL1|B4DDM8|C9J6H5|C9JPM3|F8WC54	ADAM metallopeptidase domain 9 [Source:HGNC Symbol;Acc:216]	ENSG00000168615	8754	protein_coding	GO:0000186|GO:0004222|GO:0005080|GO:0005178|GO:0005515|GO:0005518|GO:0005615|GO:0005737|GO:0005886|GO:0006508|GO:0006509|GO:0007155|GO:0007160|GO:0007179|GO:0007229|GO:0008237|GO:0008270|GO:0009986|GO:0010042|GO:0016021|GO:0016323|GO:0017124|GO:0022617|GO:0030198|GO:0030216|GO:0030574|GO:0031233|GO:0033627|GO:0033630|GO:0033631|GO:0034241|GO:0034612|GO:0034616|GO:0042117|GO:0042542|GO:0043236|GO:…	ENSG00000042980|ENSG00000069206|ENSG00000104755|ENSG00000134007|ENSG00000134249|ENSG00000135074|ENSG00000139985|ENSG00000143537|ENSG00000148848|ENSG00000149451|ENSG00000151651|ENSG00000168594|ENSG00000168619|ENSG00000197140	+
ENSG00000260834	56.8773	96.6636	70.3339	74.6249	29.4484	46.8432	33.7588	36.6834	chr16	65224876	65268817	RP11-256I9.2				ENSG00000260834		lincRNA			-
ENSG00000164258	56.5927	59.3537	62.4858	59.4774	60.8931	63.4299	54.0775	59.4668	chr5	52856463	52979168	NDUFS4		D6R916|D6REP1|D6RI09|H0Y9M8	NADH dehydrogenase (ubiquinone) Fe-S protein 4, 18kDa (NADH-coenzyme Q reductase) [Source:HGNC Symbol;Acc:7711]	ENSG00000164258	4724	protein_coding	GO:0001932|GO:0005739|GO:0005743|GO:0005747|GO:0006120|GO:0007420|GO:0008137|GO:0016651|GO:0019933|GO:0022900|GO:0022904|GO:0032981|GO:0044237|GO:0044281|GO:0045271|GO:0045333|GO:0048146|GO:0051591|GO:0072593		+
ENSG00000263934	56.5596	96.5419	87.4002	80.1672	115.812	101.636	442.517	219.988	chr17	19091329	19092027	SNORD3A			small nucleolar RNA, C/D box 3A [Source:HGNC Symbol;Acc:33189]	ENSG00000263934		lincRNA		ENSG00000199370|ENSG00000199666|ENSG00000199727|ENSG00000199769|ENSG00000199851|ENSG00000199856|ENSG00000199927|ENSG00000200042|ENSG00000200222|ENSG00000200318|ENSG00000200492|ENSG00000200538|ENSG00000200545|ENSG00000200693|ENSG00000201329|ENSG00000201346|ENSG00000201368|ENSG00000201674|ENSG00000202233|ENSG00000202268|ENSG00000202482|ENSG00000206761|ENSG00000207119|ENSG00000207215|ENSG00000212165…	+
ENSG00000114738	56.4859	32.2379	38.0857	42.2698	25.2684	28.7244	33.0287	29.0072	chr3	50648951	50686720	MAPKAPK3		C9J8E1|C9JPW3	mitogen-activated protein kinase-activated protein kinase 3 [Source:HGNC Symbol;Acc:6888]	ENSG00000114738	7867	protein_coding	GO:0000187|GO:0002224|GO:0002755|GO:0002756|GO:0004672|GO:0004674|GO:0004708|GO:0004713|GO:0005515|GO:0005524|GO:0005634|GO:0005654|GO:0005829|GO:0006468|GO:0006950|GO:0007165|GO:0007265|GO:0009103|GO:0016020|GO:0016772|GO:0016773|GO:0018105|GO:0032496|GO:0034097|GO:0034134|GO:0034138|GO:0034142|GO:0034146|GO:0034162|GO:0034166|GO:0035666|GO:0038123|GO:0038124|GO:0044351|GO:0045087|GO:0048011|GO:…	ENSG00000071242|ENSG00000072133|ENSG00000079277|ENSG00000089022|ENSG00000099875|ENSG00000100784|ENSG00000117676|ENSG00000162302|ENSG00000162889|ENSG00000177189	+
ENSG00000130726	56.4634	37.7825	39.5245	44.5901	55.269	47.3813	51.3148	51.3217	chr19	59055458	59062089	TRIM28		M0QZE6|M0R0K9|M0R2I3|M0R3C0	tripartite motif containing 28 [Source:HGNC Symbol;Acc:16384]	ENSG00000130726	10155	protein_coding	GO:0000122|GO:0000785|GO:0001837|GO:0003677|GO:0003700|GO:0003713|GO:0003714|GO:0004672|GO:0004842|GO:0005515|GO:0005622|GO:0005634|GO:0005654|GO:0005719|GO:0005720|GO:0006281|GO:0006367|GO:0006468|GO:0008270|GO:0010467|GO:0016567|GO:0016925|GO:0031625|GO:0043565|GO:0045739|GO:0045892|GO:0045893|GO:0046777|GO:0051259|GO:0060028|GO:0060669|GO:0070087	ENSG00000122779|ENSG00000160224|ENSG00000166436|ENSG00000197323	+
ENSG00000197157	56.4523	43.5016	52.9136	50.9558	62.4761	56.524	56.8389	58.613	chr7	127292234	127732661	SND1		B2R5U1|H7C597	staphylococcal nuclease and tudor domain containing 1 [Source:HGNC Symbol;Acc:30646]	ENSG00000197157	27044	protein_coding	GO:0003676|GO:0003712|GO:0004518|GO:0005515|GO:0005634|GO:0005737|GO:0005739|GO:0006351|GO:0006355|GO:0016442|GO:0016788|GO:0019048|GO:0031047|GO:0042470		+
ENSG00000162302	56.444	22.7155	31.7011	36.9535	27.1073	31.4429	27.6113	28.7205	chr11	64126620	64139687	RPS6KA4		A0PJF8|E9PJN1|E9PKU3|G3XAA9	ribosomal protein S6 kinase, 90kDa, polypeptide 4 [Source:HGNC Symbol;Acc:10433]	ENSG00000162302	8986	protein_coding	GO:0000287|GO:0001818|GO:0004672|GO:0004674|GO:0004711|GO:0004713|GO:0005515|GO:0005524|GO:0005634|GO:0005737|GO:0006355|GO:0006468|GO:0006954|GO:0007243|GO:0007411|GO:0009103|GO:0016020|GO:0016572|GO:0016772|GO:0016773|GO:0032793|GO:0033129|GO:0035066|GO:0043987|GO:0043988|GO:0045944|GO:0048273|GO:0051092|GO:0070498	ENSG00000071242|ENSG00000072133|ENSG00000079277|ENSG00000089022|ENSG00000099875|ENSG00000100784|ENSG00000114738|ENSG00000117676|ENSG00000162889|ENSG00000177189	+
ENSG00000167815	56.4191	45.2064	43.6222	48.4159	50.1242	49.2905	39.4782	46.2976	chr19	12907634	12912694	PRDX2		A6NIW5	peroxiredoxin 2 [Source:HGNC Symbol;Acc:9353]	ENSG00000167815	7001	protein_coding	GO:0005737|GO:0005829|GO:0006979|GO:0008379|GO:0016209|GO:0016491|GO:0019430|GO:0034599|GO:0042744|GO:0042981|GO:0043066|GO:0043524|GO:0051920|GO:0055114	ENSG00000117450|ENSG00000123131|ENSG00000165672	-
ENSG00000078369	56.32	57.317	55.9065	56.5145	54.7862	57.6666	57.5602	56.671	chr1	1716729	1822495	GNB1		B1AKQ8|B3KVK2|F6UT28|F6X3N5|Q71UM6|Q71UM7	guanine nucleotide binding protein (G protein), beta polypeptide 1 [Source:HGNC Symbol;Acc:4396]	ENSG00000078369	2782	protein_coding	GO:0001750|GO:0001917|GO:0003924|GO:0004871|GO:0005515|GO:0005622|GO:0005834|GO:0005886|GO:0006112|GO:0006184|GO:0007165|GO:0007186|GO:0007191|GO:0007200|GO:0007204|GO:0007213|GO:0007265|GO:0007268|GO:0007596|GO:0007603|GO:0008283|GO:0010659|GO:0016020|GO:0016056|GO:0022400|GO:0030168|GO:0030425|GO:0042622|GO:0044281|GO:0044297|GO:0050909|GO:0051020|GO:0060041|GO:0071377|GO:0071380|GO:0071456|GO:…	ENSG00000069966|ENSG00000085433|ENSG00000111664|ENSG00000114450|ENSG00000172354	-
ENSG00000169813	56.3015	34.3168	42.5223	44.3802	54.6993	52.0945	46.1946	50.9961	chr10	43881065	43904614	HNRNPF		B4DKS8|Q8NI96	heterogeneous nuclear ribonucleoprotein F [Source:HGNC Symbol;Acc:5039]	ENSG00000169813	3185	protein_coding	GO:0000166|GO:0000398|GO:0003676|GO:0003723|GO:0003727|GO:0005515|GO:0005634|GO:0005654|GO:0005737|GO:0006396|GO:0008380|GO:0010467|GO:0017025|GO:0043484|GO:0071013	ENSG00000096746|ENSG00000103067|ENSG00000104413|ENSG00000126945|ENSG00000132463|ENSG00000169045|ENSG00000183808|ENSG00000244462	-
ENSG00000100462	56.176	42.8166	45.0708	48.0212	48.696	47.4005	41.165	45.7539	chr14	23389720	23398794	PRMT5		A8MTP3|B4DV00|B4DX49|C9JSX3|G3V2F5|G3V2L6|G3V2X6|G3V3A3|G3V507|G3V580|G3V5L5|G3V5T6|G3V5W5|H0YJ77|H0YJD3|H0YJX6	protein arginine methyltransferase 5 [Source:HGNC Symbol;Acc:10894]	ENSG00000100462	10419	protein_coding	GO:0000122|GO:0000387|GO:0003682|GO:0005515|GO:0005634|GO:0005737|GO:0005829|GO:0006351|GO:0006479|GO:0007088|GO:0008168|GO:0008283|GO:0008469|GO:0010467|GO:0016070|GO:0018216|GO:0019918|GO:0034660|GO:0035243|GO:0035246|GO:0042118|GO:0043021|GO:0043234|GO:0043985		-
ENSG00000170315	56.0769	88.8348	88.4244	77.7787	77.7023	88.5928	101.146	89.1469	chr17	16284112	16286059	UBB		A8CGI2|B4DV12|F5GYU3|F5GZ39|F5H265|F5H2Z3|F5H388|F5H6Q2|F5H747|J3QKN0|J3QS39|J3QSA3|M0R1V7|Q5U5U6	ubiquitin B [Source:HGNC Symbol;Acc:12463]	ENSG00000170315	7314	protein_coding	GO:0000082|GO:0000122|GO:0000187|GO:0000209|GO:0000278|GO:0002224|GO:0002474|GO:0002479|GO:0002755|GO:0002756|GO:0005515|GO:0005654|GO:0005829|GO:0005886|GO:0006281|GO:0006351|GO:0006367|GO:0006915|GO:0006977|GO:0007141|GO:0007144|GO:0007173|GO:0007179|GO:0007219|GO:0007220|GO:0007249|GO:0007254|GO:0008543|GO:0008585|GO:0010008|GO:0010467|GO:0010992|GO:0016032|GO:0016070|GO:0016071|GO:0016197|GO:…	ENSG00000150991|ENSG00000221983|ENSG00000263563	+
ENSG00000114850	56.0732	43.8243	50.3766	50.0914	40.0547	44.0081	47.8985	43.9871	chr3	156257929	156272973	SSR3		B4E2P2|C9J365|C9JA28	signal sequence receptor, gamma (translocon-associated protein gamma) [Source:HGNC Symbol;Acc:11325]	ENSG00000114850	6747	protein_coding	GO:0005784|GO:0006412|GO:0006613|GO:0006614|GO:0010467|GO:0030176|GO:0044267		-
ENSG00000183010	56.0263	26.0742	34.0507	38.7171	62.2521	63.1371	49.1456	58.1783	chr17	79890260	79900288	PYCR1		B4DMU0|E2QRB3|J3KQ22|J3KSA9|J3KTA8|J3QKT3|J3QKT4|J3QL23|J3QL24|J3QL32|J3QLK9|J3QR88|J3QRZ0|Q8TBX0	pyrroline-5-carboxylate reductase 1 [Source:HGNC Symbol;Acc:9721]	ENSG00000183010	5831	protein_coding	GO:0004735|GO:0005737|GO:0005739|GO:0005759|GO:0006561|GO:0008652|GO:0016616|GO:0034599|GO:0034641|GO:0042802|GO:0044281|GO:0046168|GO:0051287|GO:0055114|GO:0055129	ENSG00000104524|ENSG00000143811|ENSG00000255835	-
ENSG00000166595	55.9846	66.2296	71.5683	64.5941	48.1304	73.0494	66.9546	62.7115	chr16	66965959	66968326	FAM96B		J3KS95|J3QLT9	family with sequence similarity 96, member B [Source:HGNC Symbol;Acc:24261]	ENSG00000166595	51647	protein_coding	GO:0005515|GO:0005634|GO:0005737|GO:0005819|GO:0007059|GO:0044281|GO:0071817|GO:0097361	ENSG00000166797	-
ENSG00000204463	55.8987	61.3269	61.0058	59.4105	54.1423	62.9437	75.4132	64.1664	chr6	31606805	31620482	BAG6		F6RG75|F6S6P2|F6TC96|F6U1F2|F6U341|F6UR09|F6VEM6|F6WML8|F6X9W3|F6XTU0|H0Y759	BCL2-associated athanogene 6 [Source:HGNC Symbol;Acc:13919]	ENSG00000204463	7917	protein_coding	GO:0001822|GO:0005515|GO:0005634|GO:0005737|GO:0005829|GO:0006511|GO:0006810|GO:0007130|GO:0007283|GO:0007420|GO:0009790|GO:0016568|GO:0018393|GO:0030154|GO:0030324|GO:0030544|GO:0031593|GO:0032435|GO:0042127|GO:0042771|GO:0043022|GO:0045861|GO:0050821|GO:0070059|GO:0070628|GO:0071816|GO:0071818		-
ENSG00000178035	55.7647	32.2861	36.7208	41.5905	71.5025	60.78	47.8834	60.0553	chr3	49061758	49066841	IMPDH2		E7ETK5|Q6RUP8|Q6RUP9	IMP (inosine 5'-monophosphate) dehydrogenase 2 [Source:HGNC Symbol;Acc:6053]	ENSG00000178035	3615	protein_coding	GO:0000166|GO:0003677|GO:0003723|GO:0003824|GO:0003938|GO:0005634|GO:0005737|GO:0005778|GO:0005829|GO:0006051|GO:0006144|GO:0006164|GO:0006177|GO:0009168|GO:0016491|GO:0018580|GO:0030554|GO:0044281|GO:0046651|GO:0046872|GO:0047465|GO:0051289|GO:0055086|GO:0055114|GO:0060041|GO:0071353	ENSG00000100938|ENSG00000106348|ENSG00000137198	-
ENSG00000132698	55.7177	120.189	93.7437	89.8836	52.9452	63.6772	64.7897	60.4707	chr1	156030951	156040295	RAB25			RAB25, member RAS oncogene family [Source:HGNC Symbol;Acc:18238]	ENSG00000132698	57111	protein_coding	GO:0003924|GO:0005515|GO:0005525|GO:0005622|GO:0005634|GO:0005737|GO:0006184|GO:0006886|GO:0006913|GO:0007165|GO:0007264|GO:0008284|GO:0015031|GO:0016020|GO:0016023|GO:0031143|GO:0031260|GO:0031268|GO:0031410	ENSG00000103769|ENSG00000104388|ENSG00000119396|ENSG00000129472|ENSG00000137502|ENSG00000146955|ENSG00000155961|ENSG00000167578|ENSG00000168118|ENSG00000171570|ENSG00000172780|ENSG00000179331|ENSG00000185236|ENSG00000188060	+
ENSG00000149257	55.6626	24.559	33.2779	37.8332	57.1115	47.5733	45.9064	50.1971	chr11	75273101	75283828	SERPINH1		B4DN87|E9PIG2|E9PJH8|E9PK86|E9PKH2|E9PLA6|E9PMI5|E9PNX1|E9PPV6|E9PQ34|E9PR70|E9PRS3|Q9NPA9	serpin peptidase inhibitor, clade H (heat shock protein 47), member 1, (collagen binding protein 1) [Source:HGNC Symbol;Acc:1546]	ENSG00000149257	871	protein_coding	GO:0004867|GO:0005515|GO:0005518|GO:0005615|GO:0005737|GO:0005783|GO:0005788|GO:0005793|GO:0006986|GO:0010951|GO:0030162|GO:0030198|GO:0030199|GO:0032964|GO:0051082|GO:0051604	ENSG00000135744	+
ENSG00000100139	55.5042	67.0288	62.2552	61.5961	55.2214	68.4723	75.7552	66.4829	chr22	38301664	38338829	MICALL1		B0QY86|B0QY91|Q641Q8|Q68D58	MICAL-like 1 [Source:HGNC Symbol;Acc:29804]	ENSG00000100139	85377	protein_coding	GO:0005515|GO:0005737|GO:0005856|GO:0008270|GO:0017137	ENSG00000100014|ENSG00000115504|ENSG00000128487|ENSG00000133808|ENSG00000133816|ENSG00000135596|ENSG00000164877|ENSG00000173442|ENSG00000183963|ENSG00000188176|ENSG00000214872|ENSG00000243156|ENSG00000258555	+
ENSG00000226221	55.4824	33.0164	41.7079	43.4022	68.273	66.3595	43.3366	59.323	chr5	55800462	55800899	AC022431.1				ENSG00000226221		pseudogene			-
ENSG00000165474	55.4244	77.2391	60.367	64.3435	83.8419	72.5748	44.8131	67.0766	chr13	20761609	20767037	GJB2		H9U1J4	gap junction protein, beta 2, 26kDa [Source:HGNC Symbol;Acc:4284]	ENSG00000165474	2706	protein_coding	GO:0005243|GO:0005515|GO:0005793|GO:0005886|GO:0005921|GO:0005922|GO:0006810|GO:0007267|GO:0007605|GO:0016021|GO:0016264|GO:0016328|GO:0030539	ENSG00000121634|ENSG00000121742|ENSG00000121743|ENSG00000131233|ENSG00000135355|ENSG00000143140|ENSG00000152661|ENSG00000159248|ENSG00000164411|ENSG00000169562|ENSG00000182963|ENSG00000183153|ENSG00000187513|ENSG00000188910|ENSG00000189280|ENSG00000189433|ENSG00000198835	-
ENSG00000183255	55.1802	63.7556	71.63	63.5219	60.1413	67.5508	74.9829	67.5583	chr21	46269500	46293752	PTTG1IP		A8K274|A8MXQ1|A8MZH8|B4DPZ0	pituitary tumor-transforming 1 interacting protein [Source:HGNC Symbol;Acc:13524]	ENSG00000183255	754	protein_coding	GO:0003674|GO:0004872|GO:0005634|GO:0005737|GO:0006606|GO:0007275|GO:0016020|GO:0016021		-
ENSG00000265794	55.0973	35.7033	34.0515	41.6174	31.0605	30.7396	29.0151	30.2717	chr17	30651450	30687719	RP11-227G15.3				ENSG00000265794		processed_transcript			+
ENSG00000120738	55.048	29.135	67.0879	50.4236	222.229	163.367	126.209	170.601	chr5	137801179	137805004	EGR1		Q546S1	early growth response 1 [Source:HGNC Symbol;Acc:3238]	ENSG00000120738	1958	protein_coding	GO:0000122|GO:0000976|GO:0000977|GO:0000979|GO:0000982|GO:0001077|GO:0001975|GO:0003677|GO:0003690|GO:0003700|GO:0005515|GO:0005634|GO:0005654|GO:0005737|GO:0006355|GO:0006366|GO:0007611|GO:0007623|GO:0008134|GO:0009749|GO:0010628|GO:0010942|GO:0019221|GO:0030217|GO:0030509|GO:0031667|GO:0032354|GO:0032868|GO:0032869|GO:0033233|GO:0034465|GO:0034698|GO:0035035|GO:0035690|GO:0035914|GO:0042220|GO:…	ENSG00000122877|ENSG00000135625|ENSG00000179388|ENSG00000184937	+
ENSG00000010256	54.727	43.1877	51.4158	49.7769	73.0923	68.7348	56.3908	66.0726	chr3	48636435	48648409	UQCRC1		B4DZB9|F8WEF1|F8WER5	ubiquinol-cytochrome c reductase core protein I [Source:HGNC Symbol;Acc:12585]	ENSG00000010256	7384	protein_coding	GO:0003824|GO:0005515|GO:0005739|GO:0005743|GO:0005746|GO:0005750|GO:0006119|GO:0006122|GO:0008121|GO:0009060|GO:0014823|GO:0022904|GO:0032403|GO:0043279|GO:0044237|GO:0044281|GO:0046872|GO:0055114	ENSG00000105819	-
ENSG00000262814	54.7243	35.2388	27.8883	39.2838	40.0633	47.0857	30.0165	39.0552	chr17	79670387	79674556	MRPL12		A4UCS1|Q96Q74	mitochondrial ribosomal protein L12 [Source:HGNC Symbol;Acc:10378]	ENSG00000262814	6182	protein_coding	GO:0003723|GO:0003735|GO:0005515|GO:0005622|GO:0005739|GO:0005762|GO:0005840|GO:0006390|GO:0006412|GO:0045893		+
ENSG00000204525	54.5937	113.895	86.3971	84.9621	84.2509	101.313	106.453	97.3389	chr6	31236526	31239907	HLA-C		A2AEA2|B0JF23|B1PQ27|B5BLP2|B8Y6A8|B9WPN5|C0KJZ4|C5IZU6|C5IZU8|C5J031|C6JSX9|C6K4M5|C6K4N7|C6K4N9|C6K4P2|C7C4Z5|C7EDP3|C7FDT6|C7FDU2|C7FDU3|C8CH96|C8CHA9|C9WER2|C9WER5|C9WER9|C9WES3|C9WEU1|C9WEV1|C9WEV2|D2DKH1|D3U3P6|D3U3P8|D3U733|D3U748|D3U749|D5FZM4|D5FZR1|D5M8B1|D6C6C3|D6C6D4|D6C6D5|D6C6F9|D6MJH9|D6MJI1|D6MJJ2|D6MKV1|D6ML93|D6MLD2|D6MLE9|D7NP34|D7NQZ6|D7RJ45|D9UAZ7|E0WBV8|E0WBV9|E0X9L4|E0YTN9|…	major histocompatibility complex, class I, C [Source:HGNC Symbol;Acc:4933]	ENSG00000204525	3107	protein_coding	GO:0000139|GO:0001916|GO:0002474|GO:0002479|GO:0002480|GO:0005102|GO:0005515|GO:0005886|GO:0006955|GO:0012507|GO:0016020|GO:0016021|GO:0019048|GO:0019221|GO:0019882|GO:0030670|GO:0031901|GO:0042590|GO:0042605|GO:0042612|GO:0050776|GO:0060333|GO:0060337|GO:0071556	ENSG00000010704|ENSG00000153029|ENSG00000204592|ENSG00000204632|ENSG00000204642|ENSG00000206503|ENSG00000234745	-
ENSG00000130770	54.3596	71.3155	63.183	62.9527	49.3559	68.1934	47.5662	55.0385	chr1	28562620	28573417	ATPIF1			ATPase inhibitory factor 1 [Source:HGNC Symbol;Acc:871]	ENSG00000130770	93974	protein_coding	GO:0001525|GO:0001937|GO:0004857|GO:0005515|GO:0005516|GO:0005739|GO:0005753|GO:0006091|GO:0006783|GO:0009986|GO:0030218|GO:0042030|GO:0042803|GO:0042981|GO:0043532|GO:0045980|GO:0051117|GO:0051260|GO:0051289|GO:0051346|GO:0072593|GO:1901030		+
ENSG00000167863	54.3545	51.8544	39.3346	48.5145	49.2673	46.2137	30.0317	41.8375	chr17	73034958	73043080	ATP5H		F5H608	ATP synthase, H+ transporting, mitochondrial Fo complex, subunit d [Source:HGNC Symbol;Acc:845]	ENSG00000167863	10476	protein_coding	GO:0000276|GO:0005743|GO:0005753|GO:0006200|GO:0015078|GO:0015986|GO:0016887|GO:0022857|GO:0022904|GO:0042776|GO:0044237|GO:0044281		-
ENSG00000167476	54.3446	55.0663	50.0639	53.1583	38.9353	54.3428	42.1365	45.1382	chr19	2252251	2269758	JSRP1		K7EKG1	junctional sarcoplasmic reticulum protein 1 [Source:HGNC Symbol;Acc:24963]	ENSG00000167476	126306	protein_coding	GO:0003009|GO:0005515|GO:0016529|GO:0033017|GO:0060314|GO:0072657		-
ENSG00000106244	54.1918	45.8943	41.2107	47.0989	48.5018	47.6777	39.1574	45.1123	chr7	98989671	99006452	PDAP1		F8WBW6	PDGFA associated protein 1 [Source:HGNC Symbol;Acc:14634]	ENSG00000106244	11333	protein_coding	GO:0007165|GO:0008283		-
ENSG00000118640	54.1614	91.0875	70.0064	71.7518	49.1238	59.3735	42.8275	50.4416	chr2	85788685	85809154	VAMP8		B8ZZT4|C9JXZ5	vesicle-associated membrane protein 8 [Source:HGNC Symbol;Acc:12647]	ENSG00000118640	8673	protein_coding	GO:0000046|GO:0005515|GO:0005739|GO:0005765|GO:0005769|GO:0005886|GO:0006461|GO:0006892|GO:0006906|GO:0015031|GO:0016020|GO:0016021|GO:0016192|GO:0019905|GO:0030100|GO:0030141|GO:0030667|GO:0031201|GO:0031902|GO:0055037|GO:0061025	ENSG00000049245|ENSG00000117533|ENSG00000139190|ENSG00000220205|ENSG00000263620	+
ENSG00000137699	54.1428	104.233	80.9786	79.7846	77.4852	87.8097	76.1232	80.4727	chr11	119981983	120056237	TRIM29		B7Z5V8|B7Z8U9|E9PI31|E9PIQ2|E9PJ25|E9PJ94|E9PJD4|E9PLI4|E9PM74|E9PPX1|E9PRL4|H0YF27	tripartite motif containing 29 [Source:HGNC Symbol;Acc:17274]	ENSG00000137699	23650	protein_coding	GO:0000122|GO:0002039|GO:0003700|GO:0005515|GO:0005622|GO:0005737|GO:0006366|GO:0008270|GO:1900181	ENSG00000108448|ENSG00000121060|ENSG00000132481|ENSG00000141569|ENSG00000171206|ENSG00000221926	-
ENSG00000132967	54.1313	42.9471	46.4018	47.8267	55.3766	48.336	43.9489	49.2205	chr3	22423310	22424420	HMGB1P5			high mobility group box 1 pseudogene 5 [Source:HGNC Symbol;Acc:4997]	ENSG00000132967		pseudogene			+
ENSG00000177156	53.9996	52.9945	48.9346	51.9762	43.2852	49.3916	49.5418	47.4062	chr11	747329	765024	TALDO1		B4DID5|E9PKI8|E9PM01|F2Z393|Q9UMF8	transaldolase 1 [Source:HGNC Symbol;Acc:11559]	ENSG00000177156	6888	protein_coding	GO:0003824|GO:0004801|GO:0005737|GO:0005829|GO:0005975|GO:0005999|GO:0006098|GO:0006112|GO:0044281		+
ENSG00000100129	53.933	29.5976	36.6806	40.0704	58.5099	48.1044	37.8789	48.1644	chr22	38244875	38285414	EIF3L		B0QY89|B0QY90|B3KNG0|C9JHP4|C9K0Q7|H0Y7E6|H7C133|H7C3A0|Q7Z5X3	eukaryotic translation initiation factor 3, subunit L [Source:HGNC Symbol;Acc:18138]	ENSG00000100129	51386	protein_coding	GO:0001650|GO:0001731|GO:0003743|GO:0005515|GO:0005654|GO:0005730|GO:0005737|GO:0005852|GO:0006413|GO:0006446|GO:0016282|GO:0033290		+
ENSG00000198911	53.9193	39.4994	44.3597	45.9262	62.2471	54.4304	53.79	56.8225	chr22	42229109	42303312	SREBF2		G3V0I8|Q05BD5|Q8NCY3	sterol regulatory element binding transcription factor 2 [Source:HGNC Symbol;Acc:11290]	ENSG00000198911	6721	protein_coding	GO:0000122|GO:0000139|GO:0000978|GO:0003677|GO:0003700|GO:0005515|GO:0005634|GO:0005654|GO:0005737|GO:0005783|GO:0005789|GO:0005829|GO:0006351|GO:0006355|GO:0006629|GO:0008022|GO:0008203|GO:0010886|GO:0012507|GO:0016020|GO:0032937|GO:0044212|GO:0044255|GO:0044281|GO:0045944|GO:0046983|GO:0055098|GO:0070888|GO:0071499|GO:0072368|GO:0090370|GO:2000188	ENSG00000072310	+
ENSG00000087077	53.8907	40.2926	42.0171	45.4001	47.1988	50.0977	41.9712	46.4226	chr7	100464760	100471076	TRIP6		Q71V88	thyroid hormone receptor interactor 6 [Source:HGNC Symbol;Acc:12311]	ENSG00000087077	7205	protein_coding	GO:0005149|GO:0005515|GO:0005634|GO:0005737|GO:0005856|GO:0005925|GO:0006351|GO:0006355|GO:0008270|GO:0008588|GO:0019900|GO:0030335|GO:0045323|GO:0046966|GO:0048041	ENSG00000099204|ENSG00000129474|ENSG00000142279|ENSG00000144791|ENSG00000145012|ENSG00000158856|ENSG00000159840|ENSG00000162458|ENSG00000163995|ENSG00000173210	+
ENSG00000177106	53.8625	56.0208	54.1896	54.6909	47.5292	52.5599	53.4837	51.1909	chr11	694438	727727	EPS8L2		B7ZKL3|E9PLH1|E9PLN2|E9PM34|E9PN68|E9PNT0|E9PNY4	EPS8-like 2 [Source:HGNC Symbol;Acc:21296]	ENSG00000177106	64787	protein_coding	GO:0005515|GO:0005737|GO:0005886	ENSG00000131037|ENSG00000151491|ENSG00000198758	+
ENSG00000111229	53.8592	49.7437	49.6131	51.072	33.3996	40.0441	39.454	37.6326	chr12	110872630	110888227	ARPC3		C9JZD1|F8VR50	actin related protein 2/3 complex, subunit 3, 21kDa [Source:HGNC Symbol;Acc:706]	ENSG00000111229	10094	protein_coding	GO:0003779|GO:0005200|GO:0005515|GO:0005829|GO:0005856|GO:0005885|GO:0006928|GO:0015629|GO:0030027|GO:0030833|GO:0034314|GO:0038096|GO:0045087		-
ENSG00000172725	53.8466	47.8295	58.3626	53.3462	48.4702	62.4093	67.3906	59.4234	chr11	67205519	67211292	CORO1B		E7EW44|F5H0D2|F5H390	coronin, actin binding protein, 1B [Source:HGNC Symbol;Acc:2253]	ENSG00000172725	57175	protein_coding	GO:0005515|GO:0005737|GO:0015629|GO:0030036|GO:0051015	ENSG00000102879|ENSG00000103426|ENSG00000103647|ENSG00000106789|ENSG00000110880|ENSG00000167549|ENSG00000262246	-
ENSG00000112667	53.7552	52.7516	47.9038	51.4702	46.4346	76.2723	56.5556	59.7542	chr6	43193367	43197222	DNPH1		H0Y8X4	2'-deoxynucleoside 5'-phosphate N-hydrolase 1 [Source:HGNC Symbol;Acc:21218]	ENSG00000112667	10591	protein_coding	GO:0005634|GO:0005737|GO:0008283|GO:0009117|GO:0009159|GO:0030307|GO:0050144|GO:0070694		-
ENSG00000163902	53.7224	39.6418	48.1907	47.185	49.6489	46.6837	44.7743	47.0356	chr3	128338817	128399918	RPN1		B4DNJ5|B7Z4L4|F8WF32|Q96HX3	ribophorin I [Source:HGNC Symbol;Acc:10381]	ENSG00000163902	6184	protein_coding	GO:0004579|GO:0005783|GO:0005789|GO:0005791|GO:0006412|GO:0006464|GO:0006486|GO:0006614|GO:0008250|GO:0010467|GO:0016021|GO:0018279|GO:0042470|GO:0043687|GO:0044267		-
ENSG00000065154	53.5144	40.4215	42.628	45.5213	40.6428	35.9401	35.7377	37.4402	chr10	126085872	126107545	OAT			ornithine aminotransferase [Source:HGNC Symbol;Acc:8091]	ENSG00000065154	4942	protein_coding	GO:0004587|GO:0005739|GO:0005759|GO:0007601|GO:0008483|GO:0008652|GO:0030170|GO:0034214|GO:0034641|GO:0044281|GO:0055129		-
ENSG00000175334	53.4622	53.1019	52.8535	53.1392	56.1665	60.021	51.7943	55.9939	chr11	65769550	65771620	BANF1		E9PJJ8	barrier to autointegration factor 1 [Source:HGNC Symbol;Acc:17397]	ENSG00000175334	8815	protein_coding	GO:0000278|GO:0003677|GO:0005515|GO:0005654|GO:0005694|GO:0005829|GO:0007077|GO:0007084|GO:0009615|GO:0015074|GO:0016032|GO:0019048|GO:0075713	ENSG00000125888	+
ENSG00000265401	53.4481	88.5098	85.6292	75.8624	70.8034	77.7077	103.563	84.0249	chr17	16285466	16285983	RP11-138I1.4				ENSG00000265401		antisense			-
ENSG00000182004	53.384	37.2514	39.3132	43.3162	45.4246	46.1166	40.2857	43.9423	chr1	203830731	203839678	SNRPE		A6NHK2	small nuclear ribonucleoprotein polypeptide E [Source:HGNC Symbol;Acc:11161]	ENSG00000182004	6635	protein_coding	GO:0000245|GO:0000387|GO:0000398|GO:0003723|GO:0005515|GO:0005634|GO:0005654|GO:0005681|GO:0005683|GO:0005689|GO:0005829|GO:0006366|GO:0006369|GO:0008334|GO:0008380|GO:0010467|GO:0016070|GO:0030532|GO:0031124|GO:0034660|GO:0042633|GO:0071013		+
ENSG00000165527	53.277	73.7598	79.4478	68.8282	67.8636	88.2844	66.9572	74.3684	chr14	50359810	50361490	ARF6			ADP-ribosylation factor 6 [Source:HGNC Symbol;Acc:659]	ENSG00000165527	382	protein_coding	GO:0001726|GO:0001889|GO:0003924|GO:0004871|GO:0005515|GO:0005525|GO:0005622|GO:0005634|GO:0005737|GO:0005768|GO:0005769|GO:0005794|GO:0005886|GO:0005938|GO:0006184|GO:0006886|GO:0006915|GO:0006928|GO:0007155|GO:0007186|GO:0007264|GO:0010008|GO:0015031|GO:0016020|GO:0016192|GO:0019001|GO:0030139|GO:0030838|GO:0030866|GO:0031527|GO:0031529|GO:0031683|GO:0031996|GO:0033028|GO:0034394|GO:0035020|GO:…	ENSG00000004059|ENSG00000113595|ENSG00000122644|ENSG00000134287|ENSG00000141748|ENSG00000143761|ENSG00000152213|ENSG00000162980|ENSG00000165997|ENSG00000168374|ENSG00000175906|ENSG00000179674|ENSG00000188042|ENSG00000272822	+
ENSG00000197614	53.2628	52.6561	50.8409	52.2533	13.0337	20.8232	33.4055	22.4208	chr12	8789942	8815484	MFAP5		B3KW70|F5GYX4|F5H1C0|F5H2W4|F5H413|F5H7Z2|H0YGS3|Q7Z490	microfibrillar associated protein 5 [Source:HGNC Symbol;Acc:29673]	ENSG00000197614	8076	protein_coding	GO:0001527|GO:0005201|GO:0005576|GO:0030198|GO:0031012|GO:0043206	ENSG00000117122	-
ENSG00000084733	53.2434	79.3279	71.1411	67.9042	50.9139	62.8115	58.5506	57.4253	chr2	26256976	26360323	RAB10		Q53SX4|Q53T70|Q9UL28	RAB10, member RAS oncogene family [Source:HGNC Symbol;Acc:9759]	ENSG00000084733	10890	protein_coding	GO:0000145|GO:0003924|GO:0005515|GO:0005525|GO:0005622|GO:0005634|GO:0005737|GO:0005768|GO:0005789|GO:0005794|GO:0005802|GO:0005886|GO:0006184|GO:0006886|GO:0006893|GO:0006913|GO:0007165|GO:0007264|GO:0007409|GO:0015031|GO:0016020|GO:0016192|GO:0016197|GO:0019003|GO:0030659|GO:0030670|GO:0030859|GO:0031489|GO:0032593|GO:0032869|GO:0043001|GO:0045200|GO:0055037|GO:0055038|GO:0061467|GO:0071782|GO:…	ENSG00000105514|ENSG00000105649|ENSG00000138069|ENSG00000143545|ENSG00000152932|ENSG00000166128|ENSG00000167461|ENSG00000167964|ENSG00000169213|ENSG00000172794|ENSG00000174903|ENSG00000206418	+
ENSG00000165732	53.1898	34.863	45.9187	44.6572	58.3474	51.7406	50.7204	53.6028	chr10	70715884	70744829	DDX21		Q8NI92	DEAD (Asp-Glu-Ala-Asp) box helicase 21 [Source:HGNC Symbol;Acc:2744]	ENSG00000165732	9188	protein_coding	GO:0003676|GO:0003677|GO:0003723|GO:0003725|GO:0004004|GO:0004386|GO:0005515|GO:0005524|GO:0005634|GO:0005730|GO:0008026|GO:0009615|GO:0016787|GO:0043330	ENSG00000107625	+
ENSG00000167085	52.9903	34.0281	34.2244	40.4143	35.1551	33.5439	26.4225	31.7071	chr17	47481414	47492246	PHB		A8K401|B4DY47|C9JW96|C9JZ20|D6RBK0|E7ESE2|E9PCW0	prohibitin [Source:HGNC Symbol;Acc:8912]	ENSG00000167085	5245	protein_coding	GO:0000122|GO:0000981|GO:0005515|GO:0005634|GO:0005654|GO:0005737|GO:0005739|GO:0005743|GO:0005887|GO:0006260|GO:0006355|GO:0006366|GO:0007165|GO:0008285|GO:0010944|GO:0016020|GO:0016575|GO:0030308|GO:0042826|GO:0042981|GO:0044212|GO:0045892|GO:0045893|GO:0050847|GO:0060766|GO:0071354|GO:0071897|GO:2000323		-
ENSG00000004059	52.9434	67.3836	60.5152	60.2807	58.0382	64.161	54.7271	58.9755	chr7	127228399	127231759	ARF5		A4D0Z3|C9J1Z8	ADP-ribosylation factor 5 [Source:HGNC Symbol;Acc:658]	ENSG00000004059	381	protein_coding	GO:0003924|GO:0004871|GO:0005515|GO:0005525|GO:0005622|GO:0005634|GO:0005737|GO:0005794|GO:0005886|GO:0006184|GO:0006886|GO:0007186|GO:0007264|GO:0015031|GO:0016192|GO:0019001|GO:0031683|GO:0048471	ENSG00000113595|ENSG00000122644|ENSG00000134287|ENSG00000141748|ENSG00000143761|ENSG00000152213|ENSG00000162980|ENSG00000165527|ENSG00000165997|ENSG00000168374|ENSG00000175906|ENSG00000179674|ENSG00000188042|ENSG00000272822	+
ENSG00000177494	52.9093	26.3256	23.512	34.249	12.7856	14.0264	8.64376	11.8186	chr3	111311747	111314290	ZBED2			zinc finger, BED-type containing 2 [Source:HGNC Symbol;Acc:20710]	ENSG00000177494	79413	protein_coding	GO:0003677|GO:0046872	ENSG00000132846	-
ENSG00000092199	52.9068	64.2243	64.451	60.5274	87.6174	79.8684	68.3352	78.607	chr14	21677295	21737653	HNRNPC		B4DSU6|B4DY08|G3V251|G3V2D6|G3V2H6|G3V2Q1|G3V3K6|G3V4C1|G3V4M8|G3V4W0|G3V555|G3V575|G3V576|G3V5V7|G3V5X6	heterogeneous nuclear ribonucleoprotein C (C1/C2) [Source:HGNC Symbol;Acc:5035]	ENSG00000092199	3183	protein_coding	GO:0000166|GO:0000398|GO:0003676|GO:0003723|GO:0003729|GO:0005515|GO:0005654|GO:0005681|GO:0008380|GO:0010467|GO:0019013|GO:0030529|GO:0038032|GO:0042802|GO:0045120|GO:0071013	ENSG00000125970|ENSG00000179172|ENSG00000184672	-
ENSG00000087088	52.794	42.2383	46.5921	47.2081	32.8054	41.8894	32.7682	35.821	chr19	49458072	49465055	BAX		I6LPK7|O95074|Q5ZPJ0|Q5ZPJ1|Q8WXU1|Q9UEI8	BCL2-associated X protein [Source:HGNC Symbol;Acc:959]	ENSG00000087088	581	protein_coding	GO:0001101|GO:0001541|GO:0001764|GO:0001776|GO:0001777|GO:0001782|GO:0001783|GO:0001822|GO:0001836|GO:0001844|GO:0001974|GO:0002262|GO:0002352|GO:0002358|GO:0002904|GO:0005515|GO:0005622|GO:0005634|GO:0005737|GO:0005739|GO:0005741|GO:0005757|GO:0005783|GO:0005789|GO:0005829|GO:0006309|GO:0006687|GO:0006808|GO:0006915|GO:0006919|GO:0006922|GO:0006927|GO:0006974|GO:0007281|GO:0007283|GO:0007399|GO:…		+
ENSG00000115274	52.7908	53.4847	48.998	51.7579	48.8594	50.7964	40.3079	46.6545	chr2	74682150	74688011	INO80B		B4DJ22|B8ZZ93|B8ZZH7|C9JKY0|F8WCL7|H7C171|J3KQ70	INO80 complex subunit B [Source:HGNC Symbol;Acc:13324]	ENSG00000115274	83444	protein_coding	GO:0005515|GO:0005634|GO:0005730|GO:0005737|GO:0005886|GO:0006281|GO:0006310|GO:0006351|GO:0006355|GO:0031011|GO:0046872		+
ENSG00000095383	52.6707	60.9019	67.5559	60.3761	43.4001	59.218	73.7552	58.7911	chr9	100961311	101017915	TBC1D2			TBC1 domain family, member 2 [Source:HGNC Symbol;Acc:18026]	ENSG00000095383	55357	protein_coding	GO:0005097|GO:0005543|GO:0005634|GO:0005737|GO:0016023|GO:0030054|GO:0031410|GO:0032313|GO:0032851|GO:0045296	ENSG00000100359|ENSG00000109436|ENSG00000111490|ENSG00000133138|ENSG00000167202|ENSG00000197226|ENSG00000204634	-
ENSG00000100075	52.6121	40.8651	38.5089	43.9954	35.749	41.6373	38.9642	38.7835	chr22	19163095	19166343	SLC25A1		B4DP62	solute carrier family 25 (mitochondrial carrier; citrate transporter), member 1 [Source:HGNC Symbol;Acc:10979]	ENSG00000100075	6576	protein_coding	GO:0005739|GO:0005743|GO:0005975|GO:0006006|GO:0006094|GO:0006810|GO:0006843|GO:0015137|GO:0016021|GO:0019432|GO:0035338|GO:0044255|GO:0044281		-
ENSG00000177733	52.3546	34.3468	41.5059	42.7358	55.6218	55.0759	44.8228	51.8401	chr5	137087075	137090039	HNRNPA0			heterogeneous nuclear ribonucleoprotein A0 [Source:HGNC Symbol;Acc:5030]	ENSG00000177733	10949	protein_coding	GO:0000166|GO:0000398|GO:0003676|GO:0003723|GO:0005634|GO:0005654|GO:0006397|GO:0006954|GO:0008380|GO:0010467|GO:0017091|GO:0019901|GO:0030529|GO:0032496|GO:0070935	ENSG00000122566|ENSG00000135486|ENSG00000138668|ENSG00000139675|ENSG00000152795|ENSG00000170144|ENSG00000197451	-
ENSG00000136238	52.3159	70.1612	54.5623	59.0131	61.6318	55.3328	51.1593	56.0413	chr7	6414154	6443608	RAC1		A4D2P0|A4D2P1|A4D2P2	ras-related C3 botulinum toxin substrate 1 (rho family, small GTP binding protein Rac1) [Source:HGNC Symbol;Acc:9801]	ENSG00000136238	5879	protein_coding	GO:0000139|GO:0001891|GO:0002093|GO:0002551|GO:0003382|GO:0003924|GO:0005515|GO:0005525|GO:0005622|GO:0005737|GO:0005802|GO:0005829|GO:0005886|GO:0006184|GO:0006897|GO:0006911|GO:0006928|GO:0006935|GO:0006954|GO:0006972|GO:0007010|GO:0007015|GO:0007155|GO:0007160|GO:0007165|GO:0007264|GO:0007411|GO:0007596|GO:0008283|GO:0009611|GO:0009653|GO:0010310|GO:0010592|GO:0015031|GO:0016020|GO:0016023|GO:…	ENSG00000008853|ENSG00000070831|ENSG00000072422|ENSG00000104140|ENSG00000116574|ENSG00000119729|ENSG00000126785|ENSG00000128340|ENSG00000168421|ENSG00000169750|ENSG00000177105	+
ENSG00000260170	52.2745	31.9689	37.0601	40.4345	21.6255	26.4257	27.4895	25.1802	chr15	45879549	45968512	RP11-96O20.4		H3BNX3|H3BT21|H3BUD7|H3BV36	Uncharacterized protein [Source:UniProtKB/TrEMBL;Acc:H3BNX3]	ENSG00000260170		protein_coding	GO:0016491|GO:0055114	ENSG00000137767	+
ENSG00000166033	52.1178	35.7945	42.9705	43.6276	84.7452	71.3676	61.5922	72.5683	chr10	124221041	124274424	HTRA1		A8K224|H0Y7G9	HtrA serine peptidase 1 [Source:HGNC Symbol;Acc:9476]	ENSG00000166033	5654	protein_coding	GO:0001558|GO:0003824|GO:0004252|GO:0005515|GO:0005520|GO:0005576|GO:0005615|GO:0005829|GO:0006508|GO:0008236|GO:0030512|GO:0030514|GO:0031012	ENSG00000115317|ENSG00000169495|ENSG00000170801	+
ENSG00000176101	52.0918	40.8508	45.8181	46.2536	48.5066	56.3364	51.1197	51.9876	chr9	140083099	140084822	SSNA1			Sjogren syndrome nuclear autoantigen 1 [Source:HGNC Symbol;Acc:11321]	ENSG00000176101	8636	protein_coding	GO:0000086|GO:0000278|GO:0005634|GO:0005813|GO:0005829|GO:0042073|GO:0042802|GO:0060830		+
ENSG00000119986	52.0246	70.9189	100.416	74.4532	54.5247	84.6624	88.2584	75.8151	chr10	99437181	99447080	AVPI1			arginine vasopressin-induced 1 [Source:HGNC Symbol;Acc:30898]	ENSG00000119986	60370	protein_coding	GO:0000187|GO:0007049		-
ENSG00000126247	51.8576	42.0806	47.2758	47.0714	42.8161	42.2284	40.3276	41.7907	chr19	36630477	36641255	CAPNS1		K7EKD8|K7ELJ7|K7EM73|K7EMQ1|K7ES78	calpain, small subunit 1 [Source:HGNC Symbol;Acc:1481]	ENSG00000126247	826	protein_coding	GO:0004198|GO:0005509|GO:0005515|GO:0005737|GO:0005886|GO:0008284	ENSG00000075142|ENSG00000115271|ENSG00000162517|ENSG00000249915|ENSG00000256812	+
ENSG00000115129	51.6968	66.335	45.8394	54.6237	15.8425	25.6693	24.1413	21.8844	chr2	24300303	24308731	TP53I3		H7BZH6	tumor protein p53 inducible protein 3 [Source:HGNC Symbol;Acc:19373]	ENSG00000115129	9540	protein_coding	GO:0003960|GO:0005575|GO:0006739|GO:0008270|GO:0008631|GO:0016491|GO:0016747|GO:0042803|GO:0048038|GO:0055114|GO:0070402	ENSG00000108828|ENSG00000116791|ENSG00000171724|ENSG00000180011	-
ENSG00000067082	51.6952	93.8987	122.307	89.3002	57.9279	77.5212	112.404	82.6177	chr10	3818188	3827473	KLF6		Q7Z3W8	Kruppel-like factor 6 [Source:HGNC Symbol;Acc:2235]	ENSG00000067082	1316	protein_coding	GO:0003677|GO:0005634|GO:0005737|GO:0006351|GO:0006355|GO:0019221|GO:0030183|GO:0045893|GO:0046872	ENSG00000102349|ENSG00000102554|ENSG00000105610|ENSG00000105866|ENSG00000109787|ENSG00000118263|ENSG00000118922|ENSG00000119138|ENSG00000127528|ENSG00000129911|ENSG00000136826|ENSG00000155090|ENSG00000163884|ENSG00000164651|ENSG00000167182|ENSG00000169926|ENSG00000170374|ENSG00000171872|ENSG00000172059|ENSG00000172845|ENSG00000174595|ENSG00000185591|ENSG00000189120|ENSG00000204335|ENSG00000217236	-
ENSG00000198356	51.6807	53.3981	51.5364	52.2051	39.0097	47.9933	43.747	43.5833	chr19	12847953	12859137	ASNA1		K7ERW9	arsA arsenite transporter, ATP-binding, homolog 1 (bacterial) [Source:HGNC Symbol;Acc:752]	ENSG00000198356	439	protein_coding	GO:0005215|GO:0005524|GO:0005730|GO:0005737|GO:0005783|GO:0006810|GO:0015105|GO:0016887|GO:0045048|GO:0046872		+
ENSG00000157593	51.6585	35.6809	33.9993	40.4462	28.7776	30.6735	31.1359	30.1957	chr6	44221833	44225291	SLC35B2		B3KVY9|B4DDM2|F5H7Y9	solute carrier family 35 (adenosine 3'-phospho 5'-phosphosulfate transporter), member B2 [Source:HGNC Symbol;Acc:16872]	ENSG00000157593		protein_coding	GO:0000139|GO:0004871|GO:0005794|GO:0005975|GO:0006805|GO:0007165|GO:0016020|GO:0016021|GO:0030203|GO:0043123|GO:0044281|GO:0046963|GO:0046964|GO:0050427|GO:0050428|GO:0055085	ENSG00000121073|ENSG00000124786	-
ENSG00000178172	51.6065	172.438	113.798	112.614	11.6485	52.6057	48.3722	37.5421	chr5	147582357	147594700	SPINK6		D6RGX9	serine peptidase inhibitor, Kazal type 6 [Source:HGNC Symbol;Acc:29486]	ENSG00000178172	404203	protein_coding	GO:0004867|GO:0005515|GO:0005576		+
ENSG00000162783	51.5972	58.4492	49.4862	53.1775	44.5928	53.6686	39.3903	45.8839	chr1	181057638	181059977	IER5			immediate early response 5 [Source:HGNC Symbol;Acc:5393]	ENSG00000162783	51278	protein_coding		ENSG00000188483	+
ENSG00000074071	51.547	42.551	42.6639	45.5873	41.0751	48.3946	44.0641	44.5113	chr16	1821891	1823156	MRPS34		C9JJ19	mitochondrial ribosomal protein S34 [Source:HGNC Symbol;Acc:16618]	ENSG00000074071	65993	protein_coding	GO:0005739|GO:0005840		-
ENSG00000087460	51.5151	68.2073	66.5083	62.0769	46.9741	57.993	52.5718	52.513	chr20	57414773	57486247	GNAS		A2A2R6|A2A2S1|B0AZR9|Q5JWD1|Q5JWE9|S4R301|S4R330|S4R379|S4R391|S4R3E3|S4R3F1|S4R3F3|S4R3S2|S4R3V9|S4R3W4|S4R415	GNAS complex locus [Source:HGNC Symbol;Acc:4392]	ENSG00000087460	2778	protein_coding	GO:0001501|GO:0001726|GO:0001894|GO:0001958|GO:0003674|GO:0003924|GO:0004016|GO:0004871|GO:0005515|GO:0005525|GO:0005576|GO:0005737|GO:0005829|GO:0005834|GO:0005886|GO:0006112|GO:0006171|GO:0006306|GO:0006833|GO:0007165|GO:0007186|GO:0007189|GO:0007190|GO:0007191|GO:0007565|GO:0007596|GO:0007606|GO:0007608|GO:0007610|GO:0009306|GO:0009791|GO:0016020|GO:0019001|GO:0030133|GO:0030425|GO:0030819|GO:…	ENSG00000141404	+
ENSG00000050405	51.4749	61.0887	63.2056	58.5897	44.5263	49.7196	56.4981	50.248	chr12	50569571	50677329	LIMA1		F8VQE1|F8VRN8|F8VS07|F8VTU2|F8VVQ7|Q59FE8	LIM domain and actin binding 1 [Source:HGNC Symbol;Acc:24636]	ENSG00000050405	51474	protein_coding	GO:0001725|GO:0003785|GO:0005515|GO:0005737|GO:0005886|GO:0005925|GO:0008270|GO:0015629|GO:0030835|GO:0031529|GO:0051015|GO:0051017	ENSG00000136490	-
ENSG00000146701	51.4652	36.4875	39.8618	42.6048	46.7592	46.0631	40.7516	44.5246	chr7	75677369	75696826	MDH2		E9PDB2|G3XAL0|Q0QF37|Q75MT9	malate dehydrogenase 2, NAD (mitochondrial) [Source:HGNC Symbol;Acc:6971]	ENSG00000146701	4191	protein_coding	GO:0003824|GO:0005515|GO:0005634|GO:0005739|GO:0005743|GO:0005759|GO:0005886|GO:0005975|GO:0006006|GO:0006094|GO:0006099|GO:0006107|GO:0006108|GO:0006475|GO:0006734|GO:0016491|GO:0016615|GO:0016616|GO:0030060|GO:0043621|GO:0044237|GO:0044262|GO:0044281|GO:0046554|GO:0055114		+
ENSG00000105427	51.4203	70.3603	48.591	56.7905	6.7771	23.3236	15.9641	15.3549	chr19	42891171	42894439	CNFN			cornifelin [Source:HGNC Symbol;Acc:30183]	ENSG00000105427	84518	protein_coding	GO:0001533|GO:0005737|GO:0031424	ENSG00000145287|ENSG00000173261	-
ENSG00000132002	51.3537	73.0159	63.2452	62.5383	55.7506	69.6265	66.3503	63.9091	chr19	14625582	14640582	DNAJB1		B4DX52|M0QXK0|M0QYT3|M0QZD0|M0R080|M0R128|M0R1D6|Q6FHS4	DnaJ (Hsp40) homolog, subfamily B, member 1 [Source:HGNC Symbol;Acc:5270]	ENSG00000132002	3337	protein_coding	GO:0005515|GO:0005730|GO:0005737|GO:0006457|GO:0006986|GO:0051082|GO:0051085|GO:0070389	ENSG00000101152|ENSG00000105993|ENSG00000128590|ENSG00000135924|ENSG00000137094|ENSG00000147570|ENSG00000162616|ENSG00000163793|ENSG00000172404|ENSG00000179407|ENSG00000187726	-
ENSG00000255663	51.3393	49.8721	50.4279	50.5465	44.1933	53.1487	53.4274	50.2565	chr11	114271404	114314654	RP11-212D19.4				ENSG00000255663		protein_coding	GO:0003676	ENSG00000076053|ENSG00000143368|ENSG00000184388|ENSG00000185272|ENSG00000186288	+
ENSG00000142002	51.3122	28.7024	30.2099	36.7415	24.5554	25.3341	29.9416	26.6104	chr19	4675236	4724685	DPP9		M0QXA6|M0QXG6|M0QXN4|M0QZ97|M0R0I1|M0R145|M0R162|M0R2A8|M0R2G6|M0R3C4|M0R3E8	dipeptidyl-peptidase 9 [Source:HGNC Symbol;Acc:18648]	ENSG00000142002	91039	protein_coding	GO:0004177|GO:0005737|GO:0005829|GO:0006508|GO:0008236|GO:0016020|GO:0042802	ENSG00000074603|ENSG00000078098|ENSG00000130226|ENSG00000175497|ENSG00000197635	-
ENSG00000164182	51.2384	30.4359	38.0273	39.9005	42.419	44.1691	39.4273	42.0051	chr5	60240956	60448853	NDUFAF2		D6RA56	NADH dehydrogenase (ubiquinone) complex I, assembly factor 2 [Source:HGNC Symbol;Acc:28086]	ENSG00000164182	91942	protein_coding	GO:0005739|GO:0008137|GO:0009055|GO:0016020|GO:0061179		+
ENSG00000151929	50.9841	47.2482	42.0411	46.7578	33.4722	42.4306	45.6689	40.5239	chr10	121410882	121437331	BAG3		C9JFK9	BCL2-associated athanogene 3 [Source:HGNC Symbol;Acc:939]	ENSG00000151929	9531	protein_coding	GO:0005515|GO:0005737|GO:0005829|GO:0005886|GO:0006457|GO:0007420|GO:0008625|GO:0010664|GO:0021510|GO:0030018|GO:0032403|GO:0043005|GO:0043066|GO:0050821|GO:0051087|GO:0071260|GO:0097192	ENSG00000156735|ENSG00000166170	+
ENSG00000168036	50.8952	43.3065	34.5142	42.9053	33.0352	32.6003	27.3584	30.998	chr3	41236328	41301587	CTNNB1		B4DGU4|C9IZ65|E7EMJ5|E7EV28|E9PDF9|G9GAG7	catenin (cadherin-associated protein), beta 1, 88kDa [Source:HGNC Symbol;Acc:2514]	ENSG00000168036	1499	protein_coding	GO:0000122|GO:0000578|GO:0000904|GO:0000922|GO:0001102|GO:0001501|GO:0001569|GO:0001570|GO:0001658|GO:0001701|GO:0001702|GO:0001706|GO:0001708|GO:0001709|GO:0001711|GO:0001764|GO:0001822|GO:0001837|GO:0001840|GO:0001889|GO:0002052|GO:0002053|GO:0002089|GO:0003136|GO:0003266|GO:0003337|GO:0003338|GO:0003677|GO:0003682|GO:0003690|GO:0003700|GO:0003713|GO:0004871|GO:0005198|GO:0005488|GO:0005515|GO:…	ENSG00000173801	+
ENSG00000198900	50.8613	26.3783	42.9599	40.0665	40.2605	37.2113	31.7207	36.3975	chr20	39657458	39753127	TOP1		Q9BVT2	topoisomerase (DNA) I [Source:HGNC Symbol;Acc:11986]	ENSG00000198900	7150	protein_coding	GO:0000228|GO:0000932|GO:0003677|GO:0003682|GO:0003917|GO:0003918|GO:0005515|GO:0005524|GO:0005634|GO:0005654|GO:0005694|GO:0005730|GO:0005737|GO:0006260|GO:0006265|GO:0006338|GO:0007059|GO:0012501|GO:0016310|GO:0019048|GO:0031298|GO:0040016|GO:0042493|GO:0043204	ENSG00000184428	+
ENSG00000204580	50.831	48.644	41.718	47.0643	42.3346	42.6945	42.5456	42.5249	chr6	30844198	30867933	DDR1		A2ABL0|A2ABL2|A2ABM8|D6R9C4|D6RAJ3|D6RB35|D6RB82|D6RBU7|D6RGW5|E7EN94|E7ENJ2|E7EPH4|E7EPN2|E7EQ23|E7EQ30|E7ERI6|E7ERN0|E7ES06|E7ESR9|E7ETI3|E7ETX3|E7EUD5|E7EUP7|E7EVT1|E7EVW6|E7EX99|E7EXB0|Q6ZNR9	discoidin domain receptor tyrosine kinase 1 [Source:HGNC Symbol;Acc:2730]	ENSG00000204580		protein_coding	GO:0001558|GO:0001952|GO:0004672|GO:0004713|GO:0004714|GO:0005515|GO:0005518|GO:0005524|GO:0005576|GO:0005886|GO:0005887|GO:0006468|GO:0007155|GO:0007566|GO:0007595|GO:0008285|GO:0010715|GO:0014909|GO:0016772|GO:0018108|GO:0030198|GO:0038062|GO:0038063|GO:0038083|GO:0043583|GO:0044319|GO:0046777|GO:0046872|GO:0060444|GO:0060749|GO:0061302	ENSG00000027644|ENSG00000030304|ENSG00000047936|ENSG00000062524|ENSG00000140443|ENSG00000140538|ENSG00000148053|ENSG00000162733|ENSG00000169071|ENSG00000171094|ENSG00000171105|ENSG00000185483|ENSG00000198400	+
ENSG00000063660	50.6616	43.5045	45.6185	46.5948	46.7579	46.8655	47.3854	47.0029	chr2	241375088	241407493	GPC1		C9J4Y6	glypican 1 [Source:HGNC Symbol;Acc:4449]	ENSG00000063660	2817	protein_coding	GO:0001523|GO:0005507|GO:0005578|GO:0005615|GO:0005768|GO:0005796|GO:0005886|GO:0005887|GO:0005975|GO:0006024|GO:0006027|GO:0007411|GO:0007603|GO:0014037|GO:0016020|GO:0017134|GO:0030200|GO:0030203|GO:0030204|GO:0031225|GO:0032288|GO:0040037|GO:0043202|GO:0043236|GO:0043395|GO:0044281|GO:0045121|GO:2001016	ENSG00000076716|ENSG00000147257|ENSG00000179399|ENSG00000183098|ENSG00000213420	+
ENSG00000143252	50.4759	46.599	44.1604	47.0784	31.7541	33.482	33.788	33.008	chr1	161284047	161332984	SDHC		D3DVH1|D6RBX6	succinate dehydrogenase complex, subunit C, integral membrane protein, 15kDa [Source:HGNC Symbol;Acc:10682]	ENSG00000143252	6391	protein_coding	GO:0000104|GO:0005739|GO:0005743|GO:0005749|GO:0006099|GO:0009055|GO:0009060|GO:0016021|GO:0016627|GO:0020037|GO:0022904|GO:0044237|GO:0044281|GO:0045273|GO:0045281|GO:0046872|GO:0055114		+
ENSG00000057608	50.2946	43.0802	50.8969	48.0906	61.6263	58.3768	57.0287	59.0106	chr10	5807186	5884095	GDI2		B3KVE3|E7EU23|Q5SX86|Q5SX87|Q5SX90|Q5SX91|Q6IAT1	GDP dissociation inhibitor 2 [Source:HGNC Symbol;Acc:4227]	ENSG00000057608	2665	protein_coding	GO:0005093|GO:0005097|GO:0005515|GO:0005737|GO:0005794|GO:0005829|GO:0007165|GO:0007264|GO:0009986|GO:0015031|GO:0016020|GO:0016192|GO:0031267|GO:0032851|GO:0051056	ENSG00000188419|ENSG00000203668|ENSG00000203879	-
ENSG00000104881	50.19	50.6149	58.3789	53.0612	45.7226	57.94	69.2588	57.6404	chr19	45882892	45909607	PPP1R13L		K7EML6|K7EN03|K7EPP1	protein phosphatase 1, regulatory subunit 13 like [Source:HGNC Symbol;Acc:18838]	ENSG00000104881	10848	protein_coding	GO:0000122|GO:0003215|GO:0003229|GO:0003714|GO:0005515|GO:0005634|GO:0005737|GO:0006351|GO:0006915|GO:0008134|GO:0009791|GO:0031076|GO:0035264|GO:0042633|GO:0042802|GO:0048871|GO:0060048	ENSG00000058272|ENSG00000077157|ENSG00000088808|ENSG00000101445|ENSG00000125503|ENSG00000143514|ENSG00000160972	-
ENSG00000166681	50.1512	91.7766	73.6896	71.8725	44.5614	56.5583	40.0332	47.051	chrX	102631268	102633005	NGFRAP1			nerve growth factor receptor (TNFRSF16) associated protein 1 [Source:HGNC Symbol;Acc:13388]	ENSG00000166681	27018	protein_coding	GO:0005123|GO:0005515|GO:0005634|GO:0005737|GO:0005829|GO:0006919|GO:0007275|GO:0008625|GO:0008656|GO:0043281|GO:0046872|GO:0048011|GO:0097190	ENSG00000102409|ENSG00000133134|ENSG00000133169|ENSG00000184515	+
ENSG00000123159	50.1417	69.3049	62.2926	60.5797	41.5898	55.1495	45.0972	47.2788	chr19	14588572	14606944	GIPC1		K7EIT0|K7EJ33|K7ELJ2|K7EM11|K7ESN1	GIPC PDZ domain containing family, member 1 [Source:HGNC Symbol;Acc:1226]	ENSG00000123159	10755	protein_coding	GO:0003779|GO:0005102|GO:0005515|GO:0005737|GO:0005829|GO:0005903|GO:0005938|GO:0006605|GO:0007186|GO:0007268|GO:0008021|GO:0012506|GO:0014047|GO:0016020|GO:0016023|GO:0017022|GO:0030139|GO:0030165|GO:0030511|GO:0031647|GO:0032435|GO:0042803|GO:0043197|GO:0043198|GO:0043542|GO:0048167	ENSG00000137960|ENSG00000179855	-
ENSG00000108828	50.0784	80.7807	75.4677	68.7756	50.0763	69.8332	74.515	64.8081	chr17	41166622	41177140	VAT1		B0AZP7|B3KUF8|B4DPX4|K7EM19|K7ENX2|K7ER81|K7ERT7|K7ESA3	vesicle amine transport 1 [Source:HGNC Symbol;Acc:16919]	ENSG00000108828	10493	protein_coding	GO:0005741|GO:0008270|GO:0010637|GO:0016021|GO:0016491|GO:0016747|GO:0055114	ENSG00000115129|ENSG00000116791|ENSG00000171724|ENSG00000180011	-
ENSG00000185222	50.0279	75.213	58.0768	61.1059	44.6267	46.1579	40.6101	43.7982	chrX	102611373	102613397	WBP5			WW domain binding protein 5 [Source:HGNC Symbol;Acc:30084]	ENSG00000185222	51186	protein_coding	GO:0050699	ENSG00000172465	+
ENSG00000002834	50.0154	44.4419	39.7717	44.743	34.7993	35.7115	35.4334	35.3147	chr17	37026112	37078023	LASP1		B4DGQ0|C9J9W2|F6S2S5|J3KSN1|K7ESD6	LIM and SH3 protein 1 [Source:HGNC Symbol;Acc:6513]	ENSG00000002834	3927	protein_coding	GO:0005070|GO:0005515|GO:0005737|GO:0005925|GO:0006811|GO:0008270|GO:0015075|GO:0030864|GO:0034220|GO:0051015	ENSG00000078114|ENSG00000183091|ENSG00000197893	+
ENSG00000134248	49.8756	56.9067	54.0976	53.6266	34.8558	48.2859	46.3439	43.1618	chr1	110943871	110950564	LAMTOR5		E9PLX3|R4GMU8	late endosomal/lysosomal adaptor, MAPK and MTOR activator 5 [Source:HGNC Symbol;Acc:17955]	ENSG00000134248	10542	protein_coding	GO:0005085|GO:0005515|GO:0005737|GO:0005764|GO:0005829|GO:0008361|GO:0009615|GO:0019079|GO:0032008|GO:0032947|GO:0043066|GO:0043154|GO:0061462|GO:0071230|GO:0071986		-
ENSG00000122218	49.8639	38.4017	39.7566	42.674	45.0774	41.1377	44.3236	43.5129	chr1	160259063	160313190	COPA			coatomer protein complex, subunit alpha [Source:HGNC Symbol;Acc:2230]	ENSG00000122218	1314	protein_coding	GO:0005179|GO:0005198|GO:0005515|GO:0005615|GO:0005737|GO:0005829|GO:0006886|GO:0006890|GO:0009451|GO:0016192|GO:0030117|GO:0030126|GO:0030157|GO:0048205		-
ENSG00000179115	49.8586	29.1608	37.536	38.8518	44.498	44.7966	40.1196	43.138	chr19	13033293	13044851	FARSA		B4E363|K7EK06|K7ER00|K7ER16|Q6IBR2	phenylalanyl-tRNA synthetase, alpha subunit [Source:HGNC Symbol;Acc:3592]	ENSG00000179115	2193	protein_coding	GO:0000049|GO:0000166|GO:0004812|GO:0004826|GO:0005515|GO:0005524|GO:0005737|GO:0005829|GO:0006418|GO:0006432|GO:0010467|GO:0043039		-
ENSG00000144785	49.823	36.1339	37.0398	40.9989	44.8427	48.0079	44.7817	45.8774	chr12	56679700	56709843	RP11-977G19.10		F8VP03|F8VXJ7|F8W031|F8W1K5|F8W1U5	Uncharacterized protein [Source:UniProtKB/TrEMBL;Acc:F8VP03]	ENSG00000144785		protein_coding		ENSG00000146910|ENSG00000257727	-
ENSG00000149115	49.8011	59.374	55.6795	54.9515	80.5836	69.7929	57.9673	69.4479	chr11	57067112	57092426	TNKS1BP1		E9PKE7|E9PKK0	tankyrase 1 binding protein 1, 182kDa [Source:HGNC Symbol;Acc:19081]	ENSG00000149115	85456	protein_coding	GO:0000288|GO:0000289|GO:0005634|GO:0005724|GO:0005737|GO:0005829|GO:0005856|GO:0007004|GO:0010467|GO:0016070|GO:0016071|GO:0019899|GO:0030014|GO:0030506		-
ENSG00000165175	49.6775	38.1667	41.3038	43.0494	39.2903	45.1995	41.1104	41.8668	chrX	38660685	38665790	MID1IP1			MID1 interacting protein 1 [Source:HGNC Symbol;Acc:20715]	ENSG00000165175	58526	protein_coding	GO:0005515|GO:0005634|GO:0005737|GO:0005829|GO:0005874|GO:0006629|GO:0007026|GO:0008022|GO:0015630|GO:0045723|GO:0046890|GO:0051258|GO:0051351	ENSG00000151365	+
ENSG00000134824	49.6708	6.71578	13.9927	23.4598	18.0673	13.7016	13.5977	15.1222	chr11	61560452	61634826	FADS2		B3KVS0|B7Z634|E5RGD8|E5RGZ5|E5RHL3|F5GZ92|F5GZU2|F5H622	fatty acid desaturase 2 [Source:HGNC Symbol;Acc:3575]	ENSG00000134824	9415	protein_coding	GO:0004768|GO:0005506|GO:0005789|GO:0005887|GO:0006629|GO:0006633|GO:0006636|GO:0016020|GO:0016717|GO:0020037|GO:0033559|GO:0036109|GO:0043651|GO:0044281|GO:0055114	ENSG00000149485|ENSG00000221968	+
[truncated: 56,941 more rows]
