# Supplementary material for: Long non-coding RNA FAM83H-AS1 is regulated by human papillomavirus 16 E6 independently of p53 in cervical cancer cells
Source: Sci Rep. 2019 Mar 6;9:3662. doi: 10.1038/s41598-019-40094-8 (PMC6403315; doi:10.1038/s41598-019-40094-8)
Supplement: Supplementary file 3 — Supplementary Table S2 [file 41598_2019_40094_MOESM3_ESM.xlsx]

## Sheet: Sheet1
Long non-coding RNA FAM83H-AS1 is regulated by human papillomavirus 16 E6 independently of p53 in cervical cancer cells
Table S2: Comparison of FAM83H-AS1 RPKM (Reads Per Kilobase Million) with other previously published functional LncRNAs
LncRNA	ENSEMBL ID	Avg. RPKM GFP	Avg. RPKM 16E6	Known function
FAM83H-AS1	ENSG00000203499	5.87631	9.99928
XIST	ENSG00000229807	8.13788	12.2119	miRNA sponge in cervical cancer (Zhu et al 2018)
HOTAIR	ENSG00000228630	1.81785	1.57852	miRNA sponge in cervical cancer (Liu et al 2018)
NEAT1	ENSG00000245532	34.2337	27.7011	miRNA sponge in cervical cancer (Han et al 2018)
TINCR	ENSG00000223573	16.2623	16.0711	miRNA sponge in gastric cancer (Chen et al 2017) and breast cancer (Liu et al 2018)
H19	ENSG00000130600	3.30269	15.1426	miRNA sponge in cervical cancer (Ou et al 2018)
