# Supplementary material for: Long non-coding RNA FAM83H-AS1 is regulated by human papillomavirus 16 E6 independently of p53 in cervical cancer cells
Source: Sci Rep. 2019 Mar 6;9:3662. doi: 10.1038/s41598-019-40094-8 (PMC6403315; doi:10.1038/s41598-019-40094-8)
Supplement: Supplementary file 4 — Supplementary Table S3 [file 41598_2019_40094_MOESM4_ESM.xlsx]

## Sheet: Sheet1
Long non-coding RNA FAM83H-AS1 is regulated by human papillomavirus 16 E6 independently of p53 in cervical cancer cells
Table S3: Primers used in this study for qRT-PCR.
Primers	Sequence (5'-3')
FAM83H-AS1 FWD	TCCCAATAAACAGGGCAGAC
FAM83H-AS1 REV	CAAGATCACCACACCCCTCT
Gapdh FWD	CCACTCCTCCACCTTTGAC
Gapdh REV	ACCCTGTTGCTGTAGCCA
UBC FWD	GATTTGGGTCGCAGTTCTTG
UBC REV	CCTTATCTTGGATCTTTGCCTTG
Beta-Actin FWD	AGCACAGAGCCTCGCCTTT
Beta-Actin REV	CCACGATGGAGGGGAAGAC
U6 FWD	GTGCTCGCTTCGGCAGCACATAT
U6 REV	AAAAATATGGAACGCTTCACGAA
C. Elegans ama-1 FWD	GGAGCTCGAGTGGATCTTCG
C. Elegans ama-1 REV	GCGCAGAGAGTATCCTGGAC
HPV-16E6 FWD	AATGTTTCAGGACCCACAGG
HPV-16E6 REV	ACTGTTGCTTGCAGTACACACA
HPV-16E7 FWD	ACAAGCAGAACCGGACAGAG
HPV-16E7 REV	GCCCATTAACAGGTCTTCCA
p53 FWD	TTTGGGTCTTTGAACCCTTG
p53 REV	CCACAACAAAACACCAGTGC
p300 FWD	AGCGGCCTAAACTCTCATCTC
p300 REV	CACCATTGGTTAGTCCCAATTC
FAM83H FWD	CGACAAGTGCCGTGTCAACC
FAM83H REV	ACTTCCCAGTGCGGCAGTAG
H19 FWD	AGTGGACTTGGTGACGCTGTAT
H19 REV	CTCCTGAGAGCTCATTCACTCC
MIR205HG FWD	TCATTAAAGAGAGAAATCAACTATTCA
MIR205HG REV	TAAAGCACCCAGTTCAGCAG
HOXC-AS5 FWD	CTCCTTGGAGCAGTACACCTG
HOXC-AS5 REV	GTCCATTTGCTCTCCACTTGA
GAS5 FWD	CTTCTGGGCTCAAGTGATCCT
GAS5 REV	TTGTGCCATGAGACTCCATCAG
LINC00963 FWD	AACTGCCTTTGGAAGCAAGTAG
LINC00963 REV	ACTGCTCTAGTCCAGGAGTTCG
SNHG15 FWD	GCTGAGGTGACGGTCTCAAA
SNHG15 REV	GCCTCCCAGTTTCATGGACA
MAFG-AS1 FWD	AGGACTCGGGAGGAAGATAAAC
MAFG-AS1 REV	AACACCTTCAGCTCTCTGCTG
RP6-65G23.3 FWD	GAGATAGGAGGCCCATAATGTTTC
RP6-65G23.3 REV	CTGCAACCAGGTGGAAGTCA
GS1-600G8.5 FWD	ACTGTCCGGTTCACTGTGGG
GS1-600G8.5 REV	CGGTGCCACTGGGTCATTTT
RP3-510D11.2 FWD	CCAGACCGACGGGACAGCG
RP3-510D11.2 REV	GCTTCCCTGTCCTCCTCCTA
RP11-479G22.8 FWD	TGGGAAACTAAAACCATTTAAGC
RP11-479G22.8 REV	GCTCAGAACATGGTTTTCTCTG
LINC01057 FWD	GTGAATTCCTTGGAAGATGAGG
LINC01057 REV	TCATTCACTCAACCACTGAACC
SFTA1P FWD	CAGCATTCCAGGTGGGCTTT
SFTA1P REV	CCTTGTTTGGCTTACTCGTGC
RP13-463N16.6 FWD	TTGGAAATCACTCCTTCCACTT
RP13-463N16.6 REV	CAGAGACAATTCAACTCCCACA
AC007879.7 FWD	ACAGGGAGCCAGGACACC
AC007879.7 REV	GGAACCAGCACCAGGAACC
